# Supplementary material for: Exploration of Pharmacological Mechanisms of Dapagliflozin against Type 2 Diabetes Mellitus through PI3K-Akt Signaling Pathway based on Network Pharmacology Analysis and Deep Learning Technology
Source: Curr Comput Aided Drug Des. 2024 Jan 9;21(4):452–65. doi: 10.2174/0115734099274407231207070451 (PMC12272070; doi:10.2174/0115734099274407231207070451)
Supplement: Supplementary file 1 [file CCADD-21-4-452_SD1.zip]

Archive with 4 entries (3 files):
- CCADD-21-4-452_SD1/
- CCADD-21-4-452_SD1/CCADD-21-4-03-Supply.pdf
- CCADD-21-4-452_SD1/Yang Dong Table S1.xlsx
- CCADD-21-4-452_SD1/Yang Dong Table S2.xlsx
