# Supplementary material for: Exploration of Pharmacological Mechanisms of Dapagliflozin against Type 2 Diabetes Mellitus through PI3K-Akt Signaling Pathway based on Network Pharmacology Analysis and Deep Learning Technology
Source: Curr Comput Aided Drug Des. 2024 Jan 9;21(4):452–65. doi: 10.2174/0115734099274407231207070451 (PMC12272070; doi:10.2174/0115734099274407231207070451)
Supplement: Supplementary file 1 [file CCADD-21-4-452_SD1.zip › CCADD-21-4-452_SD1/Yang Dong Table S1.xlsx]

## Sheet: GO.result_all
Results of GO functional enrichment analysis
ONTOLOGY	ID	Description	GeneRatio	BgRatio	pvalue	p.adjust	qvalue	Gene ID	Count
BP	GO:0002237	response to molecule of bacterial origin	0.206452	354/18800	2.86159e-24	1.15293e-20	5.33159e-21	AKT1/ALPL/CASP1/CASP3/CCL2/CD36/CNR1/CNR2/EPO/GSTP1/HMGB1/IL10/IL1B/MAPK1/MAPK14/MAPK3/MPO/NFKB1/NLRP3/NOS1/NOS2/NOS3/PRKCA/PTGS2/RELA/SELE/SIRT2/SRC/TGFB1/TNF/VCAM1/VIM	32
BP	GO:0032496	response to lipopolysaccharide	0.2	333/18800	6.62568e-24	1.33474e-20	6.17234e-21	AKT1/ALPL/CASP1/CASP3/CCL2/CD36/CNR1/CNR2/EPO/GSTP1/HMGB1/IL10/IL1B/MAPK1/MAPK14/MAPK3/MPO/NFKB1/NLRP3/NOS1/NOS2/NOS3/PRKCA/PTGS2/RELA/SELE/SRC/TGFB1/TNF/VCAM1/VIM	31
BP	GO:1901652	response to peptide	0.225806	491/18800	4.56255e-23	6.1275e-20	2.83358e-20	ABCC1/AGER/AKT1/AKT2/CD36/CYSLTR2/GPT/GRB2/ICAM1/IL10/IL1B/INSR/MAPK14/MMP3/MTOR/NFE2L2/NFKB1/PIK3C2A/PIK3CA/PIK3R1/PLAT/PPARA/PRKCZ/PTGS2/PTPN1/RELA/SIRT1/SLC2A1/SRC/SREBF1/STAT3/TNF/TP53/VCAM1/VIM	35
BP	GO:0062197	cellular response to chemical stress	0.193548	332/18800	9.138e-23	9.20425e-20	4.25639e-20	ABCC1/AKT1/BCL2/BECN1/CAMKK2/CASP3/CD36/CHUK/EGFR/EPO/HMOX1/IL10/MAPK1/MAPK3/MET/MMP3/MPO/NFE2L2/NOS3/NOX1/PIK3CA/PPARGC1A/PTGS2/RELA/SIRT1/SIRT2/SLC2A1/SRC/TNF/TP53	30
BP	GO:0070482	response to oxygen levels	0.180645	324/18800	9.44474e-21	7.61057e-18	3.51941e-18	AGER/AKT1/BCL2/BECN1/CASP3/DPP4/EPO/HK2/HMOX1/MTOR/NFE2L2/NOS1/NOS2/NOX1/PDGFRB/PIK3CB/PLAT/PPARA/PTGS2/SIRT1/SIRT2/SLC29A1/SLC2A1/SLC6A4/SRC/TNF/TP53/VCAM1	28
BP	GO:1901653	cellular response to peptide	0.180645	361/18800	1.73092e-19	1.08008e-16	4.99469e-17	ABCC1/AGER/AKT1/AKT2/CD36/CYSLTR2/GPT/GRB2/ICAM1/IL1B/INSR/NFE2L2/NFKB1/PIK3C2A/PIK3CA/PIK3R1/PLAT/PRKCZ/PTPN1/RELA/SIRT1/SRC/SREBF1/STAT3/TNF/TP53/VCAM1/VIM	28
BP	GO:0006979	response to oxidative stress	0.193548	433/18800	1.87654e-19	1.08008e-16	4.99469e-17	ABCC1/AKT1/BCL2/BECN1/CAMKK2/CASP3/CD36/CHUK/EGFR/GSTP1/HMOX1/IL10/MAPK1/MAPK3/MET/MMP3/MPO/NFE2L2/NOS3/NOX1/PDGFRB/PPARGC1A/PTGS1/PTGS2/RELA/SIRT1/SIRT2/SRC/TNF/TP53	30
BP	GO:0036293	response to decreased oxygen levels	0.167742	299/18800	2.22356e-19	1.11984e-16	5.17856e-17	AGER/AKT1/BCL2/BECN1/CASP3/DPP4/EPO/HK2/HMOX1/MTOR/NFE2L2/NOS1/NOS2/PIK3CB/PLAT/PPARA/PTGS2/SIRT1/SIRT2/SLC29A1/SLC2A1/SLC6A4/SRC/TNF/TP53/VCAM1	26
BP	GO:0034599	cellular response to oxidative stress	0.16129	284/18800	8.64816e-19	3.83901e-16	1.7753e-16	ABCC1/AKT1/BCL2/BECN1/CAMKK2/CD36/CHUK/EGFR/HMOX1/IL10/MAPK1/MAPK3/MET/MMP3/MPO/NFE2L2/NOS3/NOX1/PPARGC1A/RELA/SIRT1/SIRT2/SRC/TNF/TP53	25
BP	GO:0001666	response to hypoxia	0.16129	286/18800	1.02484e-18	3.83901e-16	1.7753e-16	AGER/BCL2/BECN1/CASP3/DPP4/EPO/HK2/HMOX1/MTOR/NFE2L2/NOS1/NOS2/PIK3CB/PLAT/PPARA/PTGS2/SIRT1/SIRT2/SLC29A1/SLC2A1/SLC6A4/SRC/TNF/TP53/VCAM1	25
BP	GO:0071216	cellular response to biotic stimulus	0.154839	256/18800	1.04813e-18	3.83901e-16	1.7753e-16	AKT1/CASP1/CCL2/CD36/GSTP1/HMGB1/HSPA5/IL10/IL1B/MAPK1/MAPK14/MAPK3/NFKB1/NLRP3/NOS2/NOS3/PRKCA/RELA/SIRT2/SRC/TGFB1/TNF/TP53/VIM	24
BP	GO:0043491	protein kinase B signaling	0.141935	216/18800	5.41297e-18	1.81741e-15	8.40435e-16	AKT1/CCL2/EGFR/F3/HSP90AA1/IL1B/INSR/ITGB1/MET/MTOR/P2RX4/P2RY12/PIK3CA/PIK3CB/PIK3CG/PPARA/SIRT1/SIRT2/SRC/TGFB1/TNF/TYRO3	22
BP	GO:0071219	cellular response to molecule of bacterial origin	0.141935	229/18800	1.91146e-17	5.92406e-15	2.7395e-15	AKT1/CASP1/CCL2/CD36/GSTP1/HMGB1/IL10/IL1B/MAPK1/MAPK14/MAPK3/NFKB1/NLRP3/NOS2/NOS3/PRKCA/RELA/SIRT2/SRC/TGFB1/TNF/VIM	22
BP	GO:0000302	response to reactive oxygen species	0.135484	203/18800	2.34515e-17	6.74901e-15	3.12099e-15	AKT1/BCL2/BECN1/CAMKK2/CASP3/CD36/CHUK/EGFR/GSTP1/HMOX1/IL10/MAPK1/MAPK3/MET/MPO/NFE2L2/NOS3/PDGFRB/RELA/SIRT1/SRC	21
BP	GO:0071222	cellular response to lipopolysaccharide	0.135484	217/18800	9.28098e-17	2.49287e-14	1.1528e-14	AKT1/CASP1/CCL2/CD36/GSTP1/HMGB1/IL10/IL1B/MAPK1/MAPK14/MAPK3/NFKB1/NLRP3/NOS2/NOS3/PRKCA/RELA/SRC/TGFB1/TNF/VIM	21
BP	GO:0018105	peptidyl-serine phosphorylation	0.154839	315/18800	1.26182e-16	3.17743e-14	1.46936e-14	AKT1/AKT2/BAX/BCL2/BRAF/CDK2/CHUK/DYRK1A/EGFR/EPO/HSP90AA1/IKBKB/MAPK1/MAPK14/MTOR/NOS1/PIK3CA/PRKACA/PRKCA/PRKCZ/PTGS2/SRC/TGFB1/TNF	24
BP	GO:0071214	cellular response to abiotic stimulus	0.154839	323/18800	2.23201e-16	4.99599e-14	2.31033e-14	AKT2/BAX/BLM/CASP1/CASP3/EPO/GRB2/HSPA5/IL1B/KDM1A/MAP3K14/MAPK14/MAPK3/MME/MMP1/MMP3/NFKB1/NOX1/PIK3CA/PIK3R1/PTGS2/SIRT1/SLC2A1/TP53	24
BP	GO:0104004	cellular response to environmental stimulus	0.154839	323/18800	2.23201e-16	4.99599e-14	2.31033e-14	AKT2/BAX/BLM/CASP1/CASP3/EPO/GRB2/HSPA5/IL1B/KDM1A/MAP3K14/MAPK14/MAPK3/MME/MMP1/MMP3/NFKB1/NOX1/PIK3CA/PIK3R1/PTGS2/SIRT1/SLC2A1/TP53	24
BP	GO:0043434	response to peptide hormone	0.167742	404/18800	3.69632e-16	7.83815e-14	3.62465e-14	AKT1/AKT2/CYSLTR2/GPT/GRB2/IL10/IL1B/INSR/MAPK14/MTOR/NFE2L2/NFKB1/PIK3C2A/PIK3CA/PIK3R1/PLAT/PPARA/PRKCZ/PTGS2/PTPN1/RELA/SIRT1/SLC2A1/SRC/SREBF1/STAT3	26
BP	GO:0031667	response to nutrient levels	0.174194	446/18800	4.31628e-16	8.69514e-14	4.02095e-14	AKT1/ALPL/BCL2/BECN1/CNR1/EPO/GPT/HMOX1/HSPA5/MAPK1/MAPK14/MAPK3/MPO/MTOR/NFE2L2/PPARA/PPARGC1A/PTGS2/SIRT1/SIRT2/SLC2A1/SLC6A4/SRC/SREBF1/TNF/TP53/VCAM1	27
BP	GO:0018209	peptidyl-serine modification	0.154839	338/18800	6.23471e-16	1.19617e-13	5.53154e-14	AKT1/AKT2/BAX/BCL2/BRAF/CDK2/CHUK/DYRK1A/EGFR/EPO/HSP90AA1/IKBKB/MAPK1/MAPK14/MTOR/NOS1/PIK3CA/PRKACA/PRKCA/PRKCZ/PTGS2/SRC/TGFB1/TNF	24
BP	GO:0007159	leukocyte cell-cell adhesion	0.16129	381/18800	9.22892e-16	1.69015e-13	7.81588e-14	ADORA2A/AGER/AKT1/CASP3/CCL2/DPP4/EPO/HMGB1/ICAM1/IL10/IL1B/ITGB1/LGALS1/LGALS3/NLRP3/NT5E/PDE5A/PIK3CA/PPARA/PRKCZ/RELA/SELE/SRC/TNF/VCAM1	25
BP	GO:0034612	response to tumor necrosis factor	0.135484	249/18800	1.52701e-15	2.67492e-13	1.23698e-13	ADAM10/AKT1/CASP1/CASP3/CCL2/CHUK/FABP4/GSTP1/IKBKB/MAPK1/MAPK14/MAPK3/NFE2L2/NFKB1/PTGS2/RELA/SELE/SIRT1/TNF/TP53/VCAM1	21
BP	GO:0050727	regulation of inflammatory response	0.16129	394/18800	2.00882e-15	3.37231e-13	1.55948e-13	ABCC1/ADORA2A/AGER/CASP1/CNR1/CNR2/FABP4/FFAR4/GSTP1/IL10/IL1B/LGALS1/MAPK14/MMP3/NFKB1/NLRP3/NT5E/PIK3CG/PPARA/PTGS2/RELA/SELE/SRC/TNF/TYRO3	25
BP	GO:0009991	response to extracellular stimulus	0.174194	479/18800	2.51372e-15	4.05111e-13	1.87338e-13	AKT1/ALPL/BCL2/BECN1/CNR1/EPO/GPT/HMOX1/HSPA5/MAPK1/MAPK14/MAPK3/MPO/MTOR/NFE2L2/PPARA/PPARGC1A/PTGS2/SIRT1/SIRT2/SLC2A1/SLC6A4/SRC/SREBF1/TNF/TP53/VCAM1	27
BP	GO:0014065	phosphatidylinositol 3-kinase signaling	0.109677	144/18800	3.25321e-15	5.04123e-13	2.33125e-13	AKT1/BECN1/EGFR/INSR/PDGFRB/PIK3C2A/PIK3C2B/PIK3C2G/PIK3CA/PIK3CB/PIK3CG/PIK3R1/SIRT1/SIRT2/SRC/TNF/TYRO3	17
BP	GO:0070371	ERK1 and ERK2 cascade	0.148387	335/18800	5.47504e-15	8.16997e-13	3.77809e-13	ACTA2/AGER/BRAF/CCL2/CD36/EGFR/EPO/FFAR4/GPBAR1/GSTP1/HMGB1/ICAM1/IL1B/MAP2K1/MAPK1/MAPK3/PDGFRB/PRKCA/PRKCZ/PTPN1/SRC/TGFB1/TNF	23
BP	GO:0010506	regulation of autophagy	0.148387	336/18800	5.83728e-15	8.39943e-13	3.88421e-13	AKT1/ATF6/BCL2/BECN1/CAMKK2/CAPN1/CASP3/GAPDH/HMGB1/HMOX1/IL10/MAPK3/MET/MTOR/PIK3C2A/PIK3CA/PIK3CB/PRKACA/SIRT1/SIRT2/SREBF1/STAT3/TP53	23
BP	GO:0050900	leukocyte migration	0.154839	384/18800	1.07928e-14	1.49946e-12	6.93404e-13	ADAM10/AGER/AKT1/CCL2/CNR2/CXCR3/DPP4/HMGB1/HMOX1/ICAM1/IL10/IL1B/IRAK4/ITGB1/LGALS3/MAPK1/MAPK3/P2RX4/P2RY12/PIK3CG/SELE/SRC/TNF/VCAM1	24
BP	GO:0070372	regulation of ERK1 and ERK2 cascade	0.141935	311/18800	1.21222e-14	1.62801e-12	7.52852e-13	ACTA2/AGER/BRAF/CCL2/CD36/EGFR/EPO/FFAR4/GPBAR1/GSTP1/HMGB1/ICAM1/IL1B/MAP2K1/MAPK3/PDGFRB/PRKCA/PRKCZ/PTPN1/SRC/TGFB1/TNF	22
BP	GO:0042060	wound healing	0.16129	429/18800	1.41882e-14	1.84401e-12	8.52739e-13	ACTA2/ADORA2A/CASP3/CD36/F13A1/F3/HMOX1/ITGB1/MAPK14/MTOR/NFE2L2/NOS3/P2RY12/PDGFRB/PIK3CA/PIK3CB/PIK3CG/PLAT/PPARA/PRKCA/SRC/TFPI/TGFB1/TNF/TYRO3	25
BP	GO:0001819	positive regulation of cytokine production	0.167742	475/18800	1.74579e-14	2.19806e-12	1.01646e-12	AGER/CASP1/CD36/CHUK/F3/GAPDH/HK1/HMGB1/HMOX1/HSP90AA1/IL10/IL1B/MAPK14/NLRP3/NOS2/NOX1/PIK3CG/PIK3R1/PRKCZ/PTGS2/RELA/SIRT1/SRC/STAT3/TGFB1/TNF	26
BP	GO:0070374	positive regulation of ERK1 and ERK2 cascade	0.122581	220/18800	2.4031e-14	2.93396e-12	1.35677e-12	ACTA2/AGER/BRAF/CCL2/CD36/EGFR/EPO/FFAR4/GPBAR1/HMGB1/ICAM1/MAP2K1/MAPK3/PDGFRB/PRKCA/PRKCZ/SRC/TGFB1/TNF	19
BP	GO:1904659	glucose transmembrane transport	0.0967742	113/18800	2.51273e-14	2.97758e-12	1.37694e-12	AKT1/AKT2/BRAF/FFAR4/HK2/IL1B/INSR/MAPK14/NFE2L2/PIK3R1/SLC2A1/SLC5A1/SLC5A2/SLC5A4/TNF	15
BP	GO:0008645	hexose transmembrane transport	0.0967742	117/18800	4.26215e-14	4.90634e-12	2.26887e-12	AKT1/AKT2/BRAF/FFAR4/HK2/IL1B/INSR/MAPK14/NFE2L2/PIK3R1/SLC2A1/SLC5A1/SLC5A2/SLC5A4/TNF	15
BP	GO:2001233	regulation of apoptotic signaling pathway	0.148387	370/18800	4.56412e-14	5.10801e-12	2.36213e-12	ADORA2A/AKT1/BAX/BCL2/BECN1/EPO/GSTP1/HMOX1/ICAM1/IL1B/KDM1A/LGALS3/NFE2L2/NOS3/NOX1/PIK3CB/PTGS2/PTPN1/RELA/SIRT1/SRC/TNF/TP53	23
BP	GO:2001234	negative regulation of apoptotic signaling pathway	0.122581	230/18800	5.40661e-14	5.84114e-12	2.70116e-12	AKT1/BAX/BCL2/EPO/GSTP1/HMOX1/ICAM1/IL1B/KDM1A/LGALS3/NFE2L2/NOS3/PIK3CB/PTGS2/PTPN1/RELA/SIRT1/SRC/TNF	19
BP	GO:0015749	monosaccharide transmembrane transport	0.0967742	119/18800	5.50914e-14	5.84114e-12	2.70116e-12	AKT1/AKT2/BRAF/FFAR4/HK2/IL1B/INSR/MAPK14/NFE2L2/PIK3R1/SLC2A1/SLC5A1/SLC5A2/SLC5A4/TNF	15
BP	GO:0022407	regulation of cell-cell adhesion	0.16129	456/18800	5.6706e-14	5.85816e-12	2.70903e-12	ADORA2A/AGER/AKT1/CASP3/CCL2/DPP4/EPO/HMGB1/IL10/IL1B/LGALS1/LGALS3/MAPK14/NLRP3/PDE5A/PIK3CA/PPARA/PRKCA/PRKCZ/RELA/SELE/SRC/TGFB1/TNF/VCAM1	25
BP	GO:0072593	reactive oxygen species metabolic process	0.122581	231/18800	5.85037e-14	5.89278e-12	2.72504e-12	BCL2/BECN1/CD36/GRB2/GSTP1/HK2/MAPK14/MMP3/MPO/NFE2L2/NOS2/NOS3/NOX1/PDGFRB/PPARA/SIRT2/TGFB1/TNF/TP53	19
BP	GO:0034614	cellular response to reactive oxygen species	0.103226	147/18800	8.01718e-14	7.87834e-12	3.64324e-12	AKT1/BECN1/CAMKK2/CD36/CHUK/EGFR/IL10/MAPK1/MAPK3/MET/MPO/NFE2L2/NOS3/RELA/SIRT1/SRC	16
BP	GO:1903037	regulation of leukocyte cell-cell adhesion	0.141935	344/18800	9.57149e-14	9.18179e-12	4.246e-12	ADORA2A/AGER/AKT1/CASP3/CCL2/DPP4/EPO/HMGB1/IL10/IL1B/LGALS1/LGALS3/NLRP3/PDE5A/PIK3CA/PPARA/PRKCZ/RELA/SELE/SRC/TNF/VCAM1	22
BP	GO:0048015	phosphatidylinositol-mediated signaling	0.109677	177/18800	1.04167e-13	9.76016e-12	4.51346e-12	AKT1/BECN1/EGFR/INSR/PDGFRB/PIK3C2A/PIK3C2B/PIK3C2G/PIK3CA/PIK3CB/PIK3CG/PIK3R1/SIRT1/SIRT2/SRC/TNF/TYRO3	17
BP	GO:0048732	gland development	0.154839	431/18800	1.35765e-13	1.24317e-11	5.74889e-12	AKT1/AKT2/BAX/BCL2/CAPN1/EGFR/FASN/HK2/HMOX1/IL10/INSR/MAN2A1/MAP2K1/MAPK1/MAPK3/MET/PIK3CA/RELA/SLC29A1/SRC/TGFB1/THRA/TNF/WT1	24
BP	GO:0048017	inositol lipid-mediated signaling	0.109677	181/18800	1.5081e-13	1.35025e-11	6.24406e-12	AKT1/BECN1/EGFR/INSR/PDGFRB/PIK3C2A/PIK3C2B/PIK3C2G/PIK3CA/PIK3CB/PIK3CG/PIK3R1/SIRT1/SIRT2/SRC/TNF/TYRO3	17
BP	GO:0034219	carbohydrate transmembrane transport	0.0967742	131/18800	2.33565e-13	2.00963e-11	9.29327e-12	AKT1/AKT2/BRAF/FFAR4/HK2/IL1B/INSR/MAPK14/NFE2L2/PIK3R1/SLC2A1/SLC5A1/SLC5A2/SLC5A4/TNF	15
BP	GO:0032103	positive regulation of response to external stimulus	0.154839	442/18800	2.34432e-13	2.00963e-11	9.29327e-12	ABCC1/ADAM10/AGER/CASP1/CNR1/F3/FABP4/HMGB1/HSP90AA1/IKBKB/IL1B/LGALS1/MAPK1/MAPK3/MET/P2RX4/P2RY12/PDGFRB/PIK3CG/PRKCA/PTGS2/SRC/TGFB1/TNF	24
BP	GO:0051896	regulation of protein kinase B signaling	0.109677	187/18800	2.58295e-13	2.16806e-11	1.00259e-11	EGFR/F3/HSP90AA1/INSR/ITGB1/MET/MTOR/P2RX4/P2RY12/PIK3CA/PIK3CB/PIK3CG/PPARA/SIRT1/SRC/TGFB1/TNF	17
BP	GO:0043410	positive regulation of MAPK cascade	0.16129	491/18800	2.98023e-13	2.45048e-11	1.13319e-11	ACTA2/AGER/BRAF/CCL2/CD36/EGFR/EPO/FFAR4/GPBAR1/HMGB1/ICAM1/IL1B/INSR/MAP2K1/MAPK3/NOX1/PDE5A/PDGFRB/PIK3CG/PRKCA/PRKCZ/PTPN1/SRC/TGFB1/TNF	25
BP	GO:0071375	cellular response to peptide hormone stimulus	0.129032	294/18800	4.40638e-13	3.55066e-11	1.64196e-11	AKT1/AKT2/CYSLTR2/GPT/GRB2/IL1B/INSR/NFE2L2/NFKB1/PIK3C2A/PIK3CA/PIK3R1/PLAT/PRKCZ/PTPN1/RELA/SIRT1/SRC/SREBF1/STAT3	20
BP	GO:0032868	response to insulin	0.122581	259/18800	4.60592e-13	3.63868e-11	1.68266e-11	AKT1/AKT2/GPT/GRB2/IL10/IL1B/INSR/MAPK14/MTOR/PIK3C2A/PIK3CA/PIK3R1/PPARA/PRKCZ/PTPN1/SIRT1/SLC2A1/SRC/SREBF1	19
BP	GO:0051897	positive regulation of protein kinase B signaling	0.0903226	119/18800	1.0394e-12	8.05333e-11	3.72415e-11	EGFR/F3/HSP90AA1/INSR/ITGB1/MET/P2RX4/P2RY12/PIK3CA/PIK3CB/PIK3CG/SRC/TGFB1/TNF	14
BP	GO:0006809	nitric oxide biosynthetic process	0.0774194	75/18800	1.07159e-12	8.14608e-11	3.76705e-11	AKT1/CD36/HSP90AA1/IL10/IL1B/INSR/NOS1/NOS2/NOS3/P2RX4/PTGS2/TNF	12
BP	GO:0010634	positive regulation of epithelial cell migration	0.103226	174/18800	1.12811e-12	8.41697e-11	3.89232e-11	AKT1/HMGB1/HMOX1/MET/MTOR/NFE2L2/NOS3/P2RX4/PIK3C2A/PIK3CB/PIK3CG/PRKCA/PTGS2/SIRT1/SRC/TGFB1	16
BP	GO:0062013	positive regulation of small molecule metabolic process	0.0967742	146/18800	1.16767e-12	8.5537e-11	3.95555e-11	AKT1/AKT2/GPT/IL1B/INSR/NOS1/NOS2/NOS3/PPARA/PPARGC1A/PTGS2/SIRT1/SRC/SREBF1/TNF	15
BP	GO:2000377	regulation of reactive oxygen species metabolic process	0.0967742	147/18800	1.29125e-12	9.29007e-11	4.29607e-11	BCL2/BECN1/CD36/GRB2/GSTP1/HK2/MAPK14/MMP3/NFE2L2/PDGFRB/PPARA/SIRT2/TGFB1/TNF/TP53	15
BP	GO:0009314	response to radiation	0.148387	438/18800	1.54873e-12	1.09471e-10	5.06232e-11	AKT1/AKT2/BAX/BCL2/BLM/CASP3/EGFR/GRB2/HSPA5/ITGB1/KDM1A/MAPK10/MAPK14/MME/MMP1/MMP3/PIK3R1/PTGS2/RELA/SIRT1/TNF/TP53/VCAM1	23
BP	GO:0009895	negative regulation of catabolic process	0.129032	324/18800	2.65947e-12	1.84741e-10	8.54311e-11	AKT1/BCL2/BECN1/CNR1/EGFR/HMOX1/IL10/IL1B/MAPK14/MET/MTOR/NOS2/PIK3CA/PIK3CG/PPARA/RELA/SIRT2/STAT3/TNF/TP53	20
BP	GO:0046209	nitric oxide metabolic process	0.0774194	81/18800	2.78086e-12	1.899e-10	8.78167e-11	AKT1/CD36/HSP90AA1/IL10/IL1B/INSR/NOS1/NOS2/NOS3/P2RX4/PTGS2/TNF	12
BP	GO:0044262	cellular carbohydrate metabolic process	0.122581	287/18800	2.85143e-12	1.91474e-10	8.85445e-11	AKT1/AKT2/BRAF/GLB1/GPT/GYS1/HK1/HK2/INSR/MGAM/PPARA/PPARGC1A/PYGL/PYGM/SI/SIRT1/SRC/STAT3/TP53	19
BP	GO:0090130	tissue migration	0.135484	366/18800	2.94249e-12	1.9241e-10	8.89775e-11	ACTA2/AKT1/DPP4/HMGB1/HMOX1/ITGB1/MET/MTOR/NFE2L2/NOS3/P2RX4/PIK3C2A/PIK3CA/PIK3CB/PIK3CG/PRKCA/PTGS2/SIRT1/SRC/TGFB1/TNF	21
BP	GO:0031663	lipopolysaccharide-mediated signaling pathway	0.0709677	62/18800	2.96089e-12	1.9241e-10	8.89775e-11	AKT1/CCL2/CD36/IL1B/MAPK1/MAPK14/MAPK3/NOS3/PRKCA/TGFB1/TNF	11
BP	GO:0008643	carbohydrate transport	0.0967742	156/18800	3.08861e-12	1.97524e-10	9.13425e-11	AKT1/AKT2/BRAF/FFAR4/HK2/IL1B/INSR/MAPK14/NFE2L2/PIK3R1/SLC2A1/SLC5A1/SLC5A2/SLC5A4/TNF	15
BP	GO:2001057	reactive nitrogen species metabolic process	0.0774194	82/18800	3.23468e-12	2.03633e-10	9.41676e-11	AKT1/CD36/HSP90AA1/IL10/IL1B/INSR/NOS1/NOS2/NOS3/P2RX4/PTGS2/TNF	12
BP	GO:0071241	cellular response to inorganic substance	0.109677	221/18800	3.92229e-12	2.4137e-10	1.11618e-10	AKT1/BECN1/BLM/BRAF/CACNA1H/CDK2/CHUK/EGFR/FABP4/HMOX1/HSPA5/MAPK1/MAPK3/MMP3/NFE2L2/P2RX4/PTGS2	17
BP	GO:0010595	positive regulation of endothelial cell migration	0.0903226	131/18800	3.95394e-12	2.4137e-10	1.11618e-10	AKT1/HMGB1/HMOX1/MET/NFE2L2/NOS3/P2RX4/PIK3C2A/PIK3CB/PIK3CG/PRKCA/PTGS2/SIRT1/TGFB1	14
BP	GO:0014074	response to purine-containing compound	0.0903226	134/18800	5.40472e-12	3.25009e-10	1.50296e-10	ADORA2A/CARM1/CFTR/HSPA5/IL1B/KDM1A/P2RX4/P2RY12/PIK3CG/PLAT/PTGS2/SLC6A4/SREBF1/WT1	14
BP	GO:0005996	monosaccharide metabolic process	0.116129	261/18800	5.58597e-12	3.30968e-10	1.53052e-10	AKT1/AKT2/GAPDH/GLB1/GPT/HK1/HK2/INSR/MAN2A1/MAPK14/PIK3CA/PPARA/PPARGC1A/SIRT1/SLC2A1/SRC/TNF/TP53	18
BP	GO:0003018	vascular process in circulatory system	0.116129	263/18800	6.3494e-12	3.7075e-10	1.71448e-10	ABCC1/ACTA2/ADORA2A/AGER/CD36/FAAH/INSR/NOS1/NOS3/PIK3C2A/PTGS2/SLC29A1/SLC2A1/SLC5A1/SLC6A4/SRC/TGFB1/TNF	18
BP	GO:0050878	regulation of body fluid levels	0.135484	382/18800	6.63275e-12	3.81762e-10	1.76541e-10	ADORA2A/CD36/CFTR/F13A1/F3/HK2/MAPK14/MET/NFE2L2/NOS3/P2RY12/PIK3CA/PIK3CB/PIK3CG/PLAT/PRKACA/PRKCA/SLC29A1/SRC/TFPI/TYRO3	21
BP	GO:0035094	response to nicotine	0.0645161	49/18800	6.75423e-12	3.83279e-10	1.77242e-10	BCL2/CASP3/CNR1/HMOX1/MAPK1/NFKB1/PPARA/RELA/TNF/VCAM1	10
BP	GO:0071356	cellular response to tumor necrosis factor	0.109677	229/18800	6.9433e-12	3.88535e-10	1.79673e-10	AKT1/CASP1/CCL2/CHUK/FABP4/GSTP1/IKBKB/MAPK1/MAPK14/MAPK3/NFE2L2/NFKB1/RELA/SIRT1/TNF/TP53/VCAM1	17
BP	GO:0033674	positive regulation of kinase activity	0.148387	476/18800	8.47875e-12	4.67957e-10	2.16401e-10	AGER/AKT1/CAMKK2/EGFR/EPO/HSP90AA1/IL1B/INSR/MAP2K1/MET/MTOR/P2RY12/PDE5A/PDGFRB/PIK3CA/PIK3CG/PRKCZ/PTPN1/SIRT1/SRC/TGFB1/TNF/TYRO3	23
BP	GO:0071496	cellular response to external stimulus	0.122581	309/18800	1.04041e-11	5.66459e-10	2.61951e-10	BCL2/BECN1/CASP1/HMOX1/HSPA5/IL1B/MAP3K14/MAPK1/MAPK3/MTOR/NFE2L2/NFKB1/PPARA/PTGS2/SIRT1/SLC2A1/SREBF1/TP53/VCAM1	19
BP	GO:0008286	insulin receptor signaling pathway	0.083871	118/18800	1.61587e-11	8.65608e-10	4.00289e-10	AKT1/AKT2/GRB2/IL1B/INSR/PIK3C2A/PIK3CA/PIK3R1/PRKCZ/PTPN1/SIRT1/SRC/SREBF1	13
BP	GO:0010631	epithelial cell migration	0.129032	358/18800	1.63747e-11	8.65608e-10	4.00289e-10	AKT1/DPP4/HMGB1/HMOX1/ITGB1/MET/MTOR/NFE2L2/NOS3/P2RX4/PIK3C2A/PIK3CA/PIK3CB/PIK3CG/PRKCA/PTGS2/SIRT1/SRC/TGFB1/TNF	20
BP	GO:0043254	regulation of protein-containing complex assembly	0.135484	401/18800	1.65571e-11	8.65608e-10	4.00289e-10	BAX/CD36/DYRK1A/GRB2/HMGB1/HSP90AA1/HSPA5/LGALS3/MET/MMP1/MMP3/MTOR/NPHS1/P2RY12/PRKCZ/SIRT2/SRC/TGFB1/THRA/TNF/TP53	21
BP	GO:0019318	hexose metabolic process	0.109677	242/18800	1.67579e-11	8.65608e-10	4.00289e-10	AKT1/AKT2/GAPDH/GLB1/GPT/HK1/HK2/INSR/MAN2A1/MAPK14/PIK3CA/PPARA/PPARGC1A/SIRT1/SRC/TNF/TP53	17
BP	GO:0043542	endothelial cell migration	0.116129	279/18800	1.70218e-11	8.68113e-10	4.01447e-10	AKT1/DPP4/HMGB1/HMOX1/ITGB1/MET/NFE2L2/NOS3/P2RX4/PIK3C2A/PIK3CA/PIK3CB/PIK3CG/PRKCA/PTGS2/SIRT1/TGFB1/TNF	18
BP	GO:0009411	response to UV	0.0903226	146/18800	1.75169e-11	8.82196e-10	4.0796e-10	AKT1/BAX/BCL2/CASP3/EGFR/KDM1A/MME/MMP1/MMP3/PIK3R1/PTGS2/RELA/SIRT1/TP53	14
BP	GO:0090132	epithelium migration	0.129032	361/18800	1.90368e-11	9.46903e-10	4.37883e-10	AKT1/DPP4/HMGB1/HMOX1/ITGB1/MET/MTOR/NFE2L2/NOS3/P2RX4/PIK3C2A/PIK3CA/PIK3CB/PIK3CG/PRKCA/PTGS2/SIRT1/SRC/TGFB1/TNF	20
BP	GO:0001659	temperature homeostasis	0.0967742	177/18800	1.92838e-11	9.47494e-10	4.38156e-10	ACHE/ALPL/CD36/CNR1/FABP4/FFAR4/IL1B/KDM1A/LCN2/PPARGC1A/PTGS2/SCD/STAT3/THRA/TNF	15
BP	GO:0043536	positive regulation of blood vessel endothelial cell migration	0.0709677	75/18800	2.60355e-11	1.25948e-09	5.8243e-10	AKT1/HMGB1/HMOX1/NFE2L2/NOS3/P2RX4/PIK3C2A/PRKCA/PTGS2/SIRT1/TGFB1	11
BP	GO:0009410	response to xenobiotic stimulus	0.135484	411/18800	2.62587e-11	1.25948e-09	5.8243e-10	ABCC1/ADORA2A/BCL2/BECN1/CASP3/GSTP1/HMOX1/HSPA5/IL10/IL1B/NFE2L2/NOS1/NOS2/PLIN2/PTGS2/SLC6A2/SLC6A4/SRC/SREBF1/TNF/TP53	21
BP	GO:0046683	response to organophosphorus	0.083871	124/18800	3.05475e-11	1.44795e-09	6.69586e-10	CARM1/CFTR/HSPA5/IL1B/KDM1A/P2RX4/P2RY12/PIK3CG/PLAT/PTGS2/SLC6A4/SREBF1/WT1	13
BP	GO:0048545	response to steroid hormone	0.122581	330/18800	3.25172e-11	1.52339e-09	7.04474e-10	ALPL/BCL2/CARM1/CASP3/EPO/GLB1/IL10/KDM1A/NR3C2/PIK3CA/PLAT/PPARA/PTGS2/SIRT1/SRC/SREBF1/TFPI/TGFB1/TNF	19
BP	GO:0002685	regulation of leukocyte migration	0.103226	218/18800	3.53691e-11	1.63796e-09	7.57452e-10	ADAM10/AGER/AKT1/CCL2/CXCR3/DPP4/HMGB1/HMOX1/ICAM1/LGALS3/MAPK1/MAPK3/P2RX4/P2RY12/SELE/TNF	16
BP	GO:0010827	regulation of glucose transmembrane transport	0.0709677	78/18800	4.04808e-11	1.85337e-09	8.57069e-10	AKT1/AKT2/BRAF/FFAR4/HK2/IL1B/INSR/MAPK14/NFE2L2/PIK3R1/TNF	11
BP	GO:0097193	intrinsic apoptotic signaling pathway	0.116129	295/18800	4.2838e-11	1.93926e-09	8.96787e-10	AKT1/BAX/BCL2/BECN1/CASP3/EPO/HMOX1/KDM1A/NFE2L2/NOX1/PIK3CB/PIK3R1/PTGS2/PTPN1/SIRT1/SRC/TNF/TP53	18
BP	GO:0007596	blood coagulation	0.103226	221/18800	4.34364e-11	1.9445e-09	8.99209e-10	ADORA2A/CD36/F13A1/F3/MAPK14/NFE2L2/NOS3/P2RY12/PIK3CA/PIK3CB/PIK3CG/PLAT/PRKCA/SRC/TFPI/TYRO3	16
BP	GO:0046323	glucose import	0.0709677	79/18800	4.66988e-11	2.06758e-09	9.56123e-10	AKT1/AKT2/HK2/INSR/MAPK14/NFE2L2/PIK3R1/SLC2A1/SLC5A1/SLC5A2/TNF	11
BP	GO:1902893	regulation of miRNA transcription	0.0645161	59/18800	4.813e-11	2.10778e-09	9.74715e-10	IL10/KLF5/PPARA/RELA/SREBF1/STAT3/TGFB1/TNF/TP53/WT1	10
BP	GO:0061614	miRNA transcription	0.0645161	60/18800	5.7351e-11	2.48459e-09	1.14897e-09	IL10/KLF5/PPARA/RELA/SREBF1/STAT3/TGFB1/TNF/TP53/WT1	10
BP	GO:0062012	regulation of small molecule metabolic process	0.122581	342/18800	6.0077e-11	2.575e-09	1.19078e-09	AKT1/AKT2/CNR1/GPT/IL1B/INSR/NFKB1/NOS1/NOS2/NOS3/PPARA/PPARGC1A/PTGS2/SIRT1/SRC/SREBF1/STAT3/TNF/TP53	19
BP	GO:0050817	coagulation	0.103226	226/18800	6.07481e-11	2.57636e-09	1.1914e-09	ADORA2A/CD36/F13A1/F3/MAPK14/NFE2L2/NOS3/P2RY12/PIK3CA/PIK3CB/PIK3CG/PLAT/PRKCA/SRC/TFPI/TYRO3	16
BP	GO:0007599	hemostasis	0.103226	227/18800	6.48971e-11	2.72365e-09	1.25952e-09	ADORA2A/CD36/F13A1/F3/MAPK14/NFE2L2/NOS3/P2RY12/PIK3CA/PIK3CB/PIK3CG/PLAT/PRKCA/SRC/TFPI/TYRO3	16
BP	GO:0001667	ameboidal-type cell migration	0.141935	480/18800	6.95708e-11	2.8897e-09	1.3363e-09	ACTA2/AKT1/DPP4/HMGB1/HMOX1/ITGB1/MET/MTOR/NFE2L2/NOS3/P2RX4/P2RY12/PIK3C2A/PIK3CA/PIK3CB/PIK3CG/PRKCA/PTGS2/SIRT1/SRC/TGFB1/TNF	22
BP	GO:0031334	positive regulation of protein-containing complex assembly	0.0967742	194/18800	7.15324e-11	2.94086e-09	1.35996e-09	BAX/CD36/GRB2/HSP90AA1/LGALS3/MET/MMP1/MMP3/MTOR/NPHS1/P2RY12/SRC/TGFB1/TNF/TP53	15
BP	GO:1902895	positive regulation of miRNA transcription	0.0580645	45/18800	9.58251e-11	3.89979e-09	1.80341e-09	IL10/KLF5/RELA/SREBF1/STAT3/TGFB1/TNF/TP53/WT1	9
BP	GO:0045860	positive regulation of protein kinase activity	0.129032	396/18800	9.96793e-11	4.01608e-09	1.85718e-09	AGER/AKT1/CAMKK2/EGFR/EPO/HSP90AA1/IL1B/INSR/MAP2K1/MTOR/PDE5A/PDGFRB/PIK3CA/PIK3CG/PRKCZ/PTPN1/SIRT1/SRC/TGFB1/TNF	20
BP	GO:0070997	neuron death	0.122581	353/18800	1.03188e-10	4.1163e-09	1.90353e-09	ADORA2A/AKT1/AKT2/BAX/BCL2/CASP3/CCL2/EPO/GAPDH/HMOX1/HSPA5/IL10/PIK3CA/PPARA/PPARGC1A/SIRT1/TNF/TP53/TYRO3	19
BP	GO:0010507	negative regulation of autophagy	0.0709677	85/18800	1.05684e-10	4.17452e-09	1.93045e-09	AKT1/BCL2/BECN1/HMOX1/IL10/MET/MTOR/PIK3CA/SIRT2/STAT3/TP53	11
BP	GO:0006006	glucose metabolic process	0.0967742	201/18800	1.18205e-10	4.62375e-09	2.13819e-09	AKT1/AKT2/GAPDH/GPT/HK1/HK2/INSR/MAPK14/PIK3CA/PPARA/PPARGC1A/SIRT1/SRC/TNF/TP53	15
BP	GO:2001242	regulation of intrinsic apoptotic signaling pathway	0.0903226	171/18800	1.47894e-10	5.72947e-09	2.64952e-09	AKT1/BAX/BCL2/BECN1/EPO/KDM1A/NFE2L2/NOX1/PIK3CB/PTGS2/PTPN1/SIRT1/SRC/TP53	14
BP	GO:0042593	glucose homeostasis	0.103226	244/18800	1.90071e-10	7.2933e-09	3.37269e-09	AGER/AKT1/CFTR/CNR1/HK1/HK2/ICAM1/INSR/PIK3CA/PIK3R1/PPARGC1A/PRKACA/PYGL/SIRT1/SLC29A1/STAT3	16
BP	GO:0033500	carbohydrate homeostasis	0.103226	245/18800	2.01927e-10	7.53301e-09	3.48354e-09	AGER/AKT1/CFTR/CNR1/HK1/HK2/ICAM1/INSR/PIK3CA/PIK3R1/PPARGC1A/PRKACA/PYGL/SIRT1/SLC29A1/STAT3	16
BP	GO:0051403	stress-activated MAPK cascade	0.103226	245/18800	2.01927e-10	7.53301e-09	3.48354e-09	AGER/EGFR/GSTP1/HMGB1/IKBKB/IL1B/IRAK4/MAP2K1/MAPK1/MAPK10/MAPK14/MAPK3/NFKB1/NOX1/NPHS1/TNF	16
BP	GO:1903039	positive regulation of leukocyte cell-cell adhesion	0.103226	245/18800	2.01927e-10	7.53301e-09	3.48354e-09	AGER/AKT1/CCL2/DPP4/EPO/HMGB1/IL1B/LGALS1/NLRP3/PIK3CA/PRKCZ/RELA/SELE/SRC/TNF/VCAM1	16
BP	GO:0036092	phosphatidylinositol-3-phosphate biosynthetic process	0.0451613	21/18800	2.38508e-10	8.81603e-09	4.07686e-09	BECN1/PIK3C2A/PIK3C2B/PIK3C2G/PIK3CA/PIK3CB/PIK3CG	7
BP	GO:0010632	regulation of epithelial cell migration	0.109677	290/18800	2.85871e-10	1.04707e-08	4.84203e-09	AKT1/HMGB1/HMOX1/MET/MTOR/NFE2L2/NOS3/P2RX4/PIK3C2A/PIK3CB/PIK3CG/PRKCA/PTGS2/SIRT1/SRC/TGFB1/TNF	17
BP	GO:0022409	positive regulation of cell-cell adhesion	0.109677	291/18800	3.01486e-10	1.08454e-08	5.01532e-09	AGER/AKT1/CCL2/DPP4/EPO/HMGB1/IL10/IL1B/LGALS1/NLRP3/PIK3CA/PRKCZ/RELA/SELE/SRC/TNF/VCAM1	17
BP	GO:0042063	gliogenesis	0.109677	291/18800	3.01486e-10	1.08454e-08	5.01532e-09	ADORA2A/AGER/AKT1/AKT2/CCL2/IL1B/MAP2K1/MAPK1/MAPK3/MTOR/P2RX4/P2RY12/SIRT2/STAT3/TGFB1/TNF/VIM	17
BP	GO:0031098	stress-activated protein kinase signaling cascade	0.103226	252/18800	3.0602e-10	1.09111e-08	5.04569e-09	AGER/EGFR/GSTP1/HMGB1/IKBKB/IL1B/IRAK4/MAP2K1/MAPK1/MAPK10/MAPK14/MAPK3/NFKB1/NOX1/NPHS1/TNF	16
BP	GO:0048661	positive regulation of smooth muscle cell proliferation	0.0709677	95/18800	3.60463e-10	1.27395e-08	5.89122e-09	AKT1/DNMT1/HMOX1/IL10/IRAK4/NOX1/PDGFRB/PIK3CA/PTGS2/TGFB1/TNF	11
BP	GO:0016052	carbohydrate catabolic process	0.083871	152/18800	4.00235e-10	1.40222e-08	6.48436e-09	GAPDH/GLB1/HK1/HK2/INSR/LDHA/MGAM/PPARA/PYGL/PYGM/SI/STAT3/TP53	13
BP	GO:0019216	regulation of lipid metabolic process	0.116129	339/18800	4.12411e-10	1.42214e-08	6.57648e-09	AKT1/AKT2/CNR1/IL1B/MTOR/NFKB1/P2RY12/PDGFRB/PIK3CG/PPARA/PPARGC1A/PTGS2/SIRT1/SRC/SREBF1/TGFB1/THRA/TNF	18
BP	GO:0048511	rhythmic process	0.109677	297/18800	4.1298e-10	1.42214e-08	6.57648e-09	ADORA2A/CASP3/DYRK1A/HSPA5/MAPK10/MTOR/NOS2/NOS3/PPARA/PPARGC1A/SIRT1/SLC6A4/SRC/SREBF1/TNF/TP53/TYRO3	17
BP	GO:0045834	positive regulation of lipid metabolic process	0.083871	153/18800	4.34326e-10	1.48296e-08	6.85777e-09	AKT1/AKT2/IL1B/MTOR/P2RY12/PDGFRB/PPARA/PPARGC1A/PTGS2/SRC/SREBF1/TGFB1/TNF	13
BP	GO:2001237	negative regulation of extrinsic apoptotic signaling pathway	0.0709677	97/18800	4.52756e-10	1.5329e-08	7.0887e-09	AKT1/BCL2/GSTP1/HMOX1/ICAM1/IL1B/LGALS3/NOS3/RELA/SRC/TNF	11
BP	GO:0050863	regulation of T cell activation	0.116129	342/18800	4.7519e-10	1.59545e-08	7.37795e-09	ADORA2A/AGER/AKT1/CASP3/CCL2/DPP4/EPO/HMGB1/IL10/IL1B/LGALS1/LGALS3/NLRP3/PDE5A/PIK3CA/PRKCZ/SRC/VCAM1	18
BP	GO:0048608	reproductive structure development	0.129032	433/18800	4.79744e-10	1.59743e-08	7.38709e-09	AKT1/BAX/BCL2/CASP3/EGFR/GRB2/HSPA5/IL10/INSR/MAP2K1/MAPK1/MAPK14/MME/NOS3/PDGFRB/PTGS2/SIRT1/SRC/TYRO3/WT1	20
BP	GO:0071478	cellular response to radiation	0.0903226	187/18800	4.84888e-10	1.60132e-08	7.40511e-09	AKT2/BAX/BLM/GRB2/HSPA5/KDM1A/MAPK14/MME/MMP1/MMP3/PIK3R1/PTGS2/SIRT1/TP53	14
BP	GO:0050867	positive regulation of cell activation	0.129032	436/18800	5.41078e-10	1.75807e-08	8.12995e-09	ACTA2/AGER/AKT1/BCL2/CCL2/DPP4/EPO/HAVCR1/HMGB1/IL10/IL1B/LGALS1/NLRP3/PDGFRB/PIK3CA/PRKCZ/SRC/TGFB1/TNF/VCAM1	20
BP	GO:0061458	reproductive system development	0.129032	436/18800	5.41078e-10	1.75807e-08	8.12995e-09	AKT1/BAX/BCL2/CASP3/EGFR/GRB2/HSPA5/IL10/INSR/MAP2K1/MAPK1/MAPK14/MME/NOS3/PDGFRB/PTGS2/SIRT1/SRC/TYRO3/WT1	20
BP	GO:0019932	second-messenger-mediated signaling	0.109677	303/18800	5.6157e-10	1.81005e-08	8.37034e-09	CAMKK2/CD36/CXCR3/EGFR/FFAR4/MTOR/NOS1/NOS2/NOS3/P2RX4/P2RY12/PDE11A/PDE5A/PRKACA/SELE/TNF/VCAM1	17
BP	GO:0019221	cytokine-mediated signaling pathway	0.135484	486/18800	5.71928e-10	1.82881e-08	8.45709e-09	AKT1/CASP1/CCL2/CHUK/CXCR3/EPO/F3/GPR35/GSTP1/IKBKB/IL1B/IRAK4/MAPK3/PRKACA/PTPN1/RELA/SIRT1/SRC/STAT3/TNF/TP53	21
BP	GO:0071248	cellular response to metal ion	0.0903226	191/18800	6.4081e-10	2.03293e-08	9.40103e-09	AKT1/BECN1/BRAF/CACNA1H/CHUK/EGFR/FABP4/HMOX1/HSPA5/MAPK1/MAPK3/NFE2L2/P2RX4/PTGS2	14
BP	GO:0044089	positive regulation of cellular component biogenesis	0.135484	494/18800	7.67784e-10	2.41672e-08	1.11758e-08	BAX/BECN1/CD36/CDK2/DNMT1/GRB2/HSP90AA1/LGALS3/MET/MMP1/MMP3/MTOR/NPHS1/P2RY12/PIK3CA/PIK3R1/PRKCA/SRC/TGFB1/TNF/TP53	21
BP	GO:0010594	regulation of endothelial cell migration	0.0967742	230/18800	7.79675e-10	2.43513e-08	1.12609e-08	AKT1/HMGB1/HMOX1/MET/NFE2L2/NOS3/P2RX4/PIK3C2A/PIK3CB/PIK3CG/PRKCA/PTGS2/SIRT1/TGFB1/TNF	15
BP	GO:0009416	response to light stimulus	0.109677	310/18800	7.96645e-10	2.46761e-08	1.14111e-08	AKT1/AKT2/BAX/BCL2/CASP3/EGFR/ITGB1/KDM1A/MAPK10/MME/MMP1/MMP3/PIK3R1/PTGS2/RELA/SIRT1/TP53	17
BP	GO:0045785	positive regulation of cell adhesion	0.129032	446/18800	8.02324e-10	2.46761e-08	1.14111e-08	AGER/AKT1/CCL2/CD36/DPP4/EPO/HMGB1/IL10/IL1B/LGALS1/NLRP3/P2RY12/PIK3CA/PRKCA/PRKCZ/RELA/SELE/SRC/TNF/VCAM1	20
BP	GO:0042594	response to starvation	0.0903226	196/18800	8.99657e-10	2.72974e-08	1.26233e-08	BCL2/BECN1/GPT/HSPA5/MAPK1/MAPK3/MTOR/NFE2L2/PPARA/PPARGC1A/SIRT1/SLC2A1/SREBF1/TP53	14
BP	GO:0031331	positive regulation of cellular catabolic process	0.129032	449/18800	9.01106e-10	2.72974e-08	1.26233e-08	AKT1/AKT2/ATF6/BAX/BECN1/CAMKK2/HMGB1/HMOX1/HSP90AA1/IL1B/INSR/MAPK3/NFE2L2/PIK3C2A/PIK3CB/PPARA/PTPN1/SIRT1/SIRT2/TNF	20
BP	GO:0007568	aging	0.083871	163/18800	9.52742e-10	2.86462e-08	1.32471e-08	BECN1/CARM1/CNR1/EPO/GRB2/IL10/MME/MPO/NFE2L2/PDGFRB/PTGS2/SREBF1/VCAM1	13
BP	GO:0060326	cell chemotaxis	0.109677	315/18800	1.01693e-09	3.03498e-08	1.40349e-08	ABCC1/ADAM10/CCL2/CNR2/CXCR3/DPP4/HMGB1/IL10/IL1B/LGALS3/MAPK1/MAPK3/MET/P2RX4/PDGFRB/PIK3CG/VCAM1	17
BP	GO:0071453	cellular response to oxygen levels	0.083871	166/18800	1.19318e-09	3.53481e-08	1.63463e-08	AKT1/BCL2/HMOX1/MTOR/NFE2L2/NOX1/PIK3CB/PTGS2/SIRT1/SIRT2/SLC29A1/SRC/TP53	13
BP	GO:0045429	positive regulation of nitric oxide biosynthetic process	0.0516129	41/18800	1.35075e-09	3.97239e-08	1.83698e-08	AKT1/CD36/HSP90AA1/IL1B/INSR/P2RX4/PTGS2/TNF	8
BP	GO:0051402	neuron apoptotic process	0.0967742	241/18800	1.48611e-09	4.33878e-08	2.00641e-08	ADORA2A/AKT2/BAX/BCL2/CASP3/CCL2/GAPDH/HMOX1/HSPA5/IL10/PIK3CA/PPARGC1A/TNF/TP53/TYRO3	15
BP	GO:0048660	regulation of smooth muscle cell proliferation	0.083871	170/18800	1.59933e-09	4.63574e-08	2.14374e-08	AKT1/DNMT1/HMOX1/IL10/IRAK4/NOS3/NOX1/PDGFRB/PIK3CA/PPARGC1A/PTGS2/TGFB1/TNF	13
BP	GO:0032869	cellular response to insulin stimulus	0.0903226	205/18800	1.61719e-09	4.65403e-08	2.15219e-08	AKT1/AKT2/GPT/GRB2/IL1B/INSR/PIK3C2A/PIK3CA/PIK3R1/PRKCZ/PTPN1/SIRT1/SRC/SREBF1	14
BP	GO:0010907	positive regulation of glucose metabolic process	0.0516129	42/18800	1.65699e-09	4.73475e-08	2.18952e-08	AKT1/AKT2/GPT/INSR/PPARA/PPARGC1A/SIRT1/SRC	8
BP	GO:0045428	regulation of nitric oxide biosynthetic process	0.0580645	61/18800	1.6763e-09	4.75619e-08	2.19944e-08	AKT1/CD36/HSP90AA1/IL10/IL1B/INSR/P2RX4/PTGS2/TNF	9
BP	GO:0071900	regulation of protein serine/threonine kinase activity	0.116129	372/18800	1.81612e-09	5.11688e-08	2.36623e-08	AGER/AKT1/BLM/CASP3/EGFR/GSTP1/IL1B/INSR/MAP2K1/PDE5A/PDGFRB/PIK3CB/PIK3CG/PTPN1/SIRT1/SRC/TGFB1/TNF	18
BP	GO:0018108	peptidyl-tyrosine phosphorylation	0.116129	373/18800	1.89488e-09	5.30172e-08	2.45171e-08	CAMKK2/CD36/DYRK1A/EGFR/EPO/INSR/MAP2K1/MAPK3/MET/MTOR/PDGFRB/PRKCZ/PTPN1/SRC/TGFB1/TNF/TP53/TYRO3	18
BP	GO:0071902	positive regulation of protein serine/threonine kinase activity	0.0903226	208/18800	1.9535e-09	5.42805e-08	2.51013e-08	AGER/AKT1/EGFR/IL1B/INSR/MAP2K1/PDE5A/PDGFRB/PIK3CG/PTPN1/SIRT1/SRC/TGFB1/TNF	14
BP	GO:0048659	smooth muscle cell proliferation	0.083871	173/18800	1.98217e-09	5.46998e-08	2.52952e-08	AKT1/DNMT1/HMOX1/IL10/IRAK4/NOS3/NOX1/PDGFRB/PIK3CA/PPARGC1A/PTGS2/TGFB1/TNF	13
BP	GO:1904407	positive regulation of nitric oxide metabolic process	0.0516129	43/18800	2.02159e-09	5.54081e-08	2.56228e-08	AKT1/CD36/HSP90AA1/IL1B/INSR/P2RX4/PTGS2/TNF	8
BP	GO:0051052	regulation of DNA metabolic process	0.129032	472/18800	2.12956e-09	5.79174e-08	2.67831e-08	AKT1/BAX/BLM/CDK2/EGFR/HMGB1/HSP90AA1/IL10/KDM1A/MAPK1/MAPK3/PDGFRB/PIK3CA/PPARGC1A/SIRT1/SRC/TGFB1/TNF/TP53/WT1	20
BP	GO:0018212	peptidyl-tyrosine modification	0.116129	376/18800	2.15053e-09	5.79174e-08	2.67831e-08	CAMKK2/CD36/DYRK1A/EGFR/EPO/INSR/MAP2K1/MAPK3/MET/MTOR/PDGFRB/PRKCZ/PTPN1/SRC/TGFB1/TNF/TP53/TYRO3	18
BP	GO:0051235	maintenance of location	0.109677	331/18800	2.15627e-09	5.79174e-08	2.67831e-08	AKT1/BAX/CD36/HK1/HK2/HSPA5/IL10/IL1B/LCN2/NFKB1/NOS1/PLIN2/PPARA/PRKACA/SIRT1/SREBF1/TNF	17
BP	GO:0043534	blood vessel endothelial cell migration	0.083871	175/18800	2.28171e-09	6.08808e-08	2.81535e-08	AKT1/HMGB1/HMOX1/ITGB1/NFE2L2/NOS3/P2RX4/PIK3C2A/PRKCA/PTGS2/SIRT1/TGFB1/TNF	13
BP	GO:0080164	regulation of nitric oxide metabolic process	0.0580645	64/18800	2.60675e-09	6.90961e-08	3.19526e-08	AKT1/CD36/HSP90AA1/IL10/IL1B/INSR/P2RX4/PTGS2/TNF	9
BP	GO:0032102	negative regulation of response to external stimulus	0.122581	429/18800	2.69538e-09	7.09783e-08	3.2823e-08	ADORA2A/CCL2/CNR2/DPP4/FFAR4/GSTP1/IL10/MAPK14/NFKB1/NLRP3/NOS3/NT5E/PLAT/PPARA/SIRT2/SRC/TFPI/TNF/TYRO3	19
BP	GO:0043406	positive regulation of MAP kinase activity	0.0709677	116/18800	3.12952e-09	8.18755e-08	3.78622e-08	AGER/EGFR/IL1B/INSR/PDE5A/PDGFRB/PIK3CG/PTPN1/SRC/TGFB1/TNF	11
BP	GO:0010001	glial cell differentiation	0.0903226	218/18800	3.58755e-09	9.32531e-08	4.31236e-08	ADORA2A/AGER/AKT1/AKT2/IL1B/MAP2K1/MAPK1/MAPK3/MTOR/SIRT2/STAT3/TGFB1/TNF/VIM	14
BP	GO:0010638	positive regulation of organelle organization	0.129032	487/18800	3.63193e-09	9.38016e-08	4.33773e-08	AKT2/BAX/BECN1/CAMKK2/CDK2/DNMT1/GRB2/IL1B/INSR/MAPK1/MAPK3/MET/MTOR/NPHS1/PDGFRB/PPARGC1A/SIRT2/SRC/TNF/TP53	20
BP	GO:0008217	regulation of blood pressure	0.083871	183/18800	3.93546e-09	1.00354e-07	4.64074e-08	ACTA2/CNR1/HMOX1/KLK1/NOS1/NOS2/NOS3/NOX1/P2RX4/PPARA/PTGS1/PTGS2/TNF	13
BP	GO:0043405	regulation of MAP kinase activity	0.083871	183/18800	3.93546e-09	1.00354e-07	4.64074e-08	AGER/EGFR/GSTP1/IL1B/INSR/PDE5A/PDGFRB/PIK3CB/PIK3CG/PTPN1/SRC/TGFB1/TNF	13
BP	GO:0045936	negative regulation of phosphate metabolic process	0.122581	440/18800	4.07931e-09	1.03368e-07	4.78013e-08	ADORA2A/AKT1/BAX/CASP3/FABP4/GSTP1/IKBKB/IL1B/LGALS3/PIK3CB/PPARA/PRKCZ/PTPN1/SIRT1/SIRT2/STAT3/TGFB1/TNF/TP53	19
BP	GO:0043535	regulation of blood vessel endothelial cell migration	0.0774194	150/18800	4.16691e-09	1.04928e-07	4.85226e-08	AKT1/HMGB1/HMOX1/NFE2L2/NOS3/P2RX4/PIK3C2A/PRKCA/PTGS2/SIRT1/TGFB1/TNF	12
BP	GO:0010563	negative regulation of phosphorus metabolic process	0.122581	441/18800	4.23327e-09	1.05937e-07	4.89892e-08	ADORA2A/AKT1/BAX/CASP3/FABP4/GSTP1/IKBKB/IL1B/LGALS3/PIK3CB/PPARA/PRKCZ/PTPN1/SIRT1/SIRT2/STAT3/TGFB1/TNF/TP53	19
BP	GO:0097191	extrinsic apoptotic signaling pathway	0.0903226	221/18800	4.27836e-09	1.06404e-07	4.92053e-08	AKT1/BAX/BCL2/GSTP1/HMOX1/ICAM1/IL1B/LGALS3/NOS3/PIK3R1/RELA/SRC/TGFB1/TNF	14
BP	GO:0036294	cellular response to decreased oxygen levels	0.0774194	151/18800	4.49482e-09	1.11102e-07	5.13777e-08	AKT1/BCL2/HMOX1/MTOR/NFE2L2/PIK3CB/PTGS2/SIRT1/SIRT2/SLC29A1/SRC/TP53	12
BP	GO:0051054	positive regulation of DNA metabolic process	0.0967742	263/18800	4.9011e-09	1.20406e-07	5.568e-08	AKT1/BAX/CDK2/EGFR/HMGB1/HSP90AA1/MAPK1/MAPK3/PDGFRB/PPARGC1A/SIRT1/SRC/TGFB1/TNF/WT1	15
BP	GO:0010038	response to metal ion	0.109677	351/18800	5.20436e-09	1.27081e-07	5.87669e-08	AKT1/BCL2/BECN1/BRAF/CACNA1H/CASP3/CHUK/EGFR/FABP4/HMOX1/HSPA5/MAPK1/MAPK3/NFE2L2/P2RX4/PTGS2/VCAM1	17
BP	GO:1901214	regulation of neuron death	0.103226	313/18800	7.04075e-09	1.70887e-07	7.90242e-08	ADORA2A/AKT1/BAX/BCL2/CASP3/CCL2/EPO/HMOX1/IL10/PIK3CA/PPARA/PPARGC1A/SIRT1/TNF/TP53/TYRO3	16
BP	GO:0016241	regulation of macroautophagy	0.0774194	158/18800	7.52107e-09	1.81452e-07	8.39099e-08	AKT1/BECN1/CAPN1/CASP3/GAPDH/HMOX1/MAPK3/MTOR/PIK3CA/PRKACA/SIRT1/TP53	12
BP	GO:0002718	regulation of cytokine production involved in immune response	0.0645161	98/18800	8.15499e-09	1.94417e-07	8.99055e-08	CD36/HK1/HMOX1/IL10/IL1B/NLRP3/PRKCZ/SIRT1/TGFB1/TNF	10
BP	GO:0120162	positive regulation of cold-induced thermogenesis	0.0645161	98/18800	8.15499e-09	1.94417e-07	8.99055e-08	ACHE/ALPL/CD36/FABP4/FFAR4/KDM1A/LCN2/PPARGC1A/SCD/THRA	10
BP	GO:0033002	muscle cell proliferation	0.0903226	233/18800	8.42571e-09	1.99689e-07	9.23437e-08	AKT1/DNMT1/HMOX1/IL10/IRAK4/MAPK14/NOS3/NOX1/PDGFRB/PIK3CA/PPARGC1A/PTGS2/TGFB1/TNF	14
BP	GO:0009267	cellular response to starvation	0.0774194	160/18800	8.67142e-09	2.04311e-07	9.44809e-08	BCL2/BECN1/HSPA5/MAPK1/MAPK3/MTOR/NFE2L2/PPARA/SIRT1/SLC2A1/SREBF1/TP53	12
BP	GO:0042542	response to hydrogen peroxide	0.0709677	128/18800	8.90252e-09	2.08536e-07	9.64349e-08	BCL2/BECN1/CASP3/HMOX1/IL10/MET/NFE2L2/PDGFRB/RELA/SIRT1/SRC	11
BP	GO:0032612	interleukin-1 production	0.0709677	129/18800	9.66407e-09	2.23773e-07	1.03481e-07	AGER/CASP1/CD36/FFAR4/GSTP1/HK1/HMGB1/IL10/NLRP3/STAT3/TNF	11
BP	GO:0032652	regulation of interleukin-1 production	0.0709677	129/18800	9.66407e-09	2.23773e-07	1.03481e-07	AGER/CASP1/CD36/FFAR4/GSTP1/HK1/HMGB1/IL10/NLRP3/STAT3/TNF	11
BP	GO:0002367	cytokine production involved in immune response	0.0645161	100/18800	9.93845e-09	2.28811e-07	1.05811e-07	CD36/HK1/HMOX1/IL10/IL1B/NLRP3/PRKCZ/SIRT1/TGFB1/TNF	10
BP	GO:0034405	response to fluid shear stress	0.0451613	34/18800	1.00869e-08	2.30911e-07	1.06782e-07	AKT1/NFE2L2/NOS3/P2RX4/PDGFRB/PTGS2/SRC	7
BP	GO:0045444	fat cell differentiation	0.0903226	237/18800	1.04671e-08	2.38259e-07	1.1018e-07	AKT1/AKT2/CARM1/FABP4/FFAR4/KLF5/MAPK14/PPARGC1A/PTGS2/SIRT1/SIRT2/SREBF1/TGFB1/TNF	14
BP	GO:2001243	negative regulation of intrinsic apoptotic signaling pathway	0.0645161	102/18800	1.20588e-08	2.72948e-07	1.26221e-07	AKT1/BCL2/EPO/KDM1A/NFE2L2/PIK3CB/PTGS2/PTPN1/SIRT1/SRC	10
BP	GO:0009612	response to mechanical stimulus	0.083871	201/18800	1.2214e-08	2.74916e-07	1.27131e-07	CASP1/IL1B/MAP3K14/MAPK14/MAPK3/MPO/NFKB1/PIK3CA/PTGS2/RELA/SLC2A1/SRC/TNF	13
BP	GO:0002696	positive regulation of leukocyte activation	0.116129	421/18800	1.25522e-08	2.8096e-07	1.29926e-07	AGER/AKT1/BCL2/CCL2/DPP4/EPO/HAVCR1/HMGB1/IL10/IL1B/LGALS1/NLRP3/PIK3CA/PRKCZ/SRC/TGFB1/TNF/VCAM1	18
BP	GO:1903034	regulation of response to wounding	0.0774194	166/18800	1.31329e-08	2.92335e-07	1.35186e-07	ACTA2/CD36/F3/IL10/ITGB1/MAP2K1/MTOR/NFE2L2/NOS3/PLAT/TFPI/TNF	12
BP	GO:0045913	positive regulation of carbohydrate metabolic process	0.0580645	77/18800	1.39401e-08	3.08597e-07	1.42707e-07	AKT1/AKT2/GPT/INSR/NFKB1/PPARA/PPARGC1A/SIRT1/SRC	9
BP	GO:0002683	negative regulation of immune system process	0.116129	425/18800	1.45207e-08	3.19353e-07	1.47681e-07	ADORA2A/AKT1/CASP3/CCL2/CNR1/CNR2/DPP4/HMGB1/HMOX1/IL10/LGALS3/MAPK14/PDE5A/PIK3R1/SRC/TGFB1/TNF/TYRO3	18
BP	GO:0043281	regulation of cysteine-type endopeptidase activity involved in apoptotic process	0.083871	204/18800	1.45845e-08	3.19353e-07	1.47681e-07	ADORA2A/AKT1/BAX/CASP1/CTSD/CYCS/F3/HMGB1/NLRP3/PTGS2/SIRT1/SRC/TNF	13
BP	GO:0070661	leukocyte proliferation	0.103226	330/18800	1.48607e-08	3.23642e-07	1.49664e-07	AGER/BAX/BCL2/CASP3/EPO/GSTP1/HMGB1/IL10/IL1B/LGALS3/MAPK1/MAPK3/PDE5A/PIK3CG/TP53/VCAM1	16
BP	GO:0031668	cellular response to extracellular stimulus	0.0903226	245/18800	1.59523e-08	3.45548e-07	1.59794e-07	BCL2/BECN1/HMOX1/HSPA5/MAPK1/MAPK3/MTOR/NFE2L2/PPARA/SIRT1/SLC2A1/SREBF1/TP53/VCAM1	14
BP	GO:0007249	I-kappaB kinase/NF-kappaB signaling	0.0967742	288/18800	1.66319e-08	3.58341e-07	1.6571e-07	AKT1/CASP1/CD36/CHUK/GAPDH/GSTP1/HMOX1/IKBKB/IL1B/IRAK4/LGALS1/MAP3K14/RELA/SIRT1/TNF	15
BP	GO:0048708	astrocyte differentiation	0.0580645	79/18800	1.7537e-08	3.75833e-07	1.73799e-07	ADORA2A/AGER/IL1B/MAP2K1/MAPK1/MAPK3/STAT3/TNF/VIM	9
BP	GO:0010676	positive regulation of cellular carbohydrate metabolic process	0.0516129	56/18800	1.8089e-08	3.85611e-07	1.78321e-07	AKT1/AKT2/GPT/INSR/PPARA/PPARGC1A/SIRT1/SRC	8
BP	GO:0033138	positive regulation of peptidyl-serine phosphorylation	0.0645161	107/18800	1.92047e-08	4.07241e-07	1.88323e-07	AKT1/BCL2/BRAF/EGFR/HSP90AA1/NOS1/PIK3CA/PTGS2/TGFB1/TNF	10
BP	GO:1901215	negative regulation of neuron death	0.083871	209/18800	1.94723e-08	4.10754e-07	1.89948e-07	ADORA2A/AKT1/BAX/BCL2/CCL2/EPO/HMOX1/IL10/PIK3CA/PPARA/PPARGC1A/SIRT1/TYRO3	13
BP	GO:0032768	regulation of monooxygenase activity	0.0516129	57/18800	2.08962e-08	4.38494e-07	2.02776e-07	AKT1/CNR1/CNR2/EGFR/IL1B/NFKB1/PIK3CB/TNF	8
BP	GO:0051924	regulation of calcium ion transport	0.0903226	251/18800	2.16547e-08	4.52055e-07	2.09047e-07	ADORA2A/BAX/BCL2/CCL2/EPO/GPR35/LGALS3/NOS1/NOS3/P2RX4/PDGFRB/PIK3CG/PRKACA/PTGS2	14
BP	GO:0042692	muscle cell differentiation	0.109677	387/18800	2.20558e-08	4.58055e-07	2.11821e-07	AKT1/BCL2/CACNA1H/CASP3/DNMT1/ITGB1/KDM1A/KLF5/MAPK14/MTOR/NOS1/NPHS1/PDGFRB/PPARA/SIRT1/TGFB1/WT1	17
BP	GO:0050921	positive regulation of chemotaxis	0.0709677	140/18800	2.27914e-08	4.70906e-07	2.17764e-07	ADAM10/AGER/F3/HMGB1/MAPK1/MAPK3/MET/P2RX4/P2RY12/PDGFRB/TGFB1	11
BP	GO:0031669	cellular response to nutrient levels	0.083871	213/18800	2.43984e-08	5.01537e-07	2.31929e-07	BCL2/BECN1/HMOX1/HSPA5/MAPK1/MAPK3/MTOR/NFE2L2/PPARA/SIRT1/SLC2A1/SREBF1/TP53	13
BP	GO:0070555	response to interleukin-1	0.0709677	141/18800	2.45464e-08	5.02017e-07	2.32151e-07	CCL2/EPO/IKBKB/IL1B/IRAK4/MAPK3/NFKB1/PRKCA/RELA/SELE/SRC	11
BP	GO:0043122	regulation of I-kappaB kinase/NF-kappaB signaling	0.0903226	254/18800	2.51495e-08	5.11754e-07	2.36654e-07	CASP1/CD36/CHUK/GAPDH/GSTP1/HMOX1/IKBKB/IL1B/IRAK4/LGALS1/MAP3K14/RELA/SIRT1/TNF	14
BP	GO:0006091	generation of precursor metabolites and energy	0.122581	494/18800	2.63419e-08	5.32245e-07	2.4613e-07	AKT1/AKT2/CYCS/GAPDH/GYS1/HK1/HK2/INSR/LDHA/MTOR/NOS2/PIK3CA/PPARA/PPARGC1A/PYGL/PYGM/STAT3/TNF/TP53	19
BP	GO:0010212	response to ionizing radiation	0.0709677	142/18800	2.64207e-08	5.32245e-07	2.4613e-07	BAX/BCL2/BLM/CASP3/GRB2/HSPA5/KDM1A/MAPK14/SIRT1/TP53/VCAM1	11
BP	GO:0071456	cellular response to hypoxia	0.0709677	143/18800	2.84214e-08	5.69702e-07	2.63451e-07	BCL2/HMOX1/MTOR/NFE2L2/PIK3CB/PTGS2/SIRT1/SIRT2/SLC29A1/SRC/TP53	11
BP	GO:0006631	fatty acid metabolic process	0.109677	395/18800	2.97403e-08	5.93186e-07	2.74311e-07	AKT1/AKT2/CD36/CNR1/FAAH/FASN/GSTP1/HSD17B10/IL1B/MAPK14/PPARA/PPARGC1A/PTGS1/PTGS2/SCD/SIRT1/SREBF1	17
BP	GO:0033135	regulation of peptidyl-serine phosphorylation	0.0709677	144/18800	3.0556e-08	6.06454e-07	2.80447e-07	AKT1/BAX/BCL2/BRAF/EGFR/HSP90AA1/NOS1/PIK3CA/PTGS2/TGFB1/TNF	11
BP	GO:0046324	regulation of glucose import	0.0516129	60/18800	3.16872e-08	6.25823e-07	2.89403e-07	AKT1/AKT2/HK2/INSR/MAPK14/NFE2L2/PIK3R1/TNF	8
BP	GO:0002526	acute inflammatory response	0.0645161	113/18800	3.25335e-08	6.39401e-07	2.95683e-07	CNR1/EPO/F3/GSTP1/IL1B/NLRP3/PIK3CG/PTGS2/TNF/VCAM1	10
BP	GO:0003012	muscle system process	0.116129	449/18800	3.36419e-08	6.57976e-07	3.04272e-07	ACTA2/BECN1/CACNA1H/HMOX1/IL1B/MTOR/NOS1/NOS3/P2RX4/PDE5A/PIK3C2A/PIK3CA/PIK3CG/PPARA/PRKACA/PRKCA/PTGS2/TNF	18
BP	GO:0050994	regulation of lipid catabolic process	0.0516129	61/18800	3.62172e-08	7.04923e-07	3.25982e-07	AKT1/AKT2/CNR1/IL1B/PIK3CG/PPARA/THRA/TNF	8
BP	GO:0050728	negative regulation of inflammatory response	0.0774194	182/18800	3.67102e-08	7.11083e-07	3.28831e-07	ADORA2A/CNR2/FFAR4/GSTP1/IL10/MAPK14/NFKB1/NLRP3/NT5E/PPARA/SRC/TYRO3	12
BP	GO:0051090	regulation of DNA-binding transcription factor activity	0.116129	452/18800	3.72222e-08	7.17552e-07	3.31822e-07	AGER/AKT1/CD36/CHUK/HMOX1/IKBKB/IL10/IL1B/KDM1A/MAPK10/MAPK3/NLRP3/PPARGC1A/PRKCZ/RELA/SIRT1/STAT3/TNF	18
BP	GO:0006109	regulation of carbohydrate metabolic process	0.0774194	183/18800	3.90101e-08	7.48438e-07	3.46105e-07	AKT1/AKT2/GPT/INSR/NFKB1/PPARA/PPARGC1A/SIRT1/SRC/STAT3/TGFB1/TP53	12
BP	GO:0050870	positive regulation of T cell activation	0.083871	223/18800	4.19913e-08	8.01814e-07	3.70788e-07	AGER/AKT1/CCL2/DPP4/EPO/HMGB1/IL1B/LGALS1/NLRP3/PIK3CA/PRKCZ/SRC/VCAM1	13
BP	GO:0031330	negative regulation of cellular catabolic process	0.0903226	265/18800	4.27846e-08	8.09293e-07	3.74247e-07	AKT1/BCL2/BECN1/CNR1/HMOX1/IL10/MAPK14/MET/MTOR/PIK3CA/PIK3CG/SIRT2/STAT3/TP53	14
BP	GO:0051091	positive regulation of DNA-binding transcription factor activity	0.0903226	265/18800	4.27846e-08	8.09293e-07	3.74247e-07	AGER/AKT1/CD36/CHUK/IKBKB/IL10/IL1B/KDM1A/NLRP3/PPARGC1A/PRKCZ/RELA/STAT3/TNF	14
BP	GO:0034644	cellular response to UV	0.0580645	88/18800	4.57103e-08	8.60592e-07	3.97969e-07	BAX/KDM1A/MME/MMP1/MMP3/PIK3R1/PTGS2/SIRT1/TP53	9
BP	GO:0050920	regulation of chemotaxis	0.083871	225/18800	4.66489e-08	8.74179e-07	4.04252e-07	ADAM10/AGER/CCL2/DPP4/F3/HMGB1/MAPK1/MAPK3/MET/P2RX4/P2RY12/PDGFRB/TGFB1	13
BP	GO:0050999	regulation of nitric-oxide synthase activity	0.0451613	42/18800	4.78682e-08	8.92875e-07	4.12898e-07	AKT1/CNR1/CNR2/EGFR/IL1B/PIK3CB/TNF	7
BP	GO:0043123	positive regulation of I-kappaB kinase/NF-kappaB signaling	0.0774194	188/18800	5.25637e-08	9.75942e-07	4.51311e-07	CASP1/CD36/CHUK/GAPDH/HMOX1/IKBKB/IL1B/IRAK4/LGALS1/MAP3K14/RELA/TNF	12
BP	GO:0051051	negative regulation of transport	0.116129	464/18800	5.53292e-08	1.02257e-06	4.72876e-07	AKT1/AKT2/BCL2/CD36/CNR1/EPO/FFAR4/GPR35/HMGB1/HMOX1/IL1B/LGALS3/NFKB1/NOS1/NOS3/PTGS2/SREBF1/TNF	18
BP	GO:2001236	regulation of extrinsic apoptotic signaling pathway	0.0709677	153/18800	5.7203e-08	1.05093e-06	4.8599e-07	AKT1/BCL2/GSTP1/HMOX1/ICAM1/IL1B/LGALS3/NOS3/RELA/SRC/TNF	11
BP	GO:2000116	regulation of cysteine-type endopeptidase activity	0.083871	229/18800	5.73853e-08	1.05093e-06	4.8599e-07	ADORA2A/AKT1/BAX/CASP1/CTSD/CYCS/F3/HMGB1/NLRP3/PTGS2/SIRT1/SRC/TNF	13
BP	GO:0001678	cellular glucose homeostasis	0.0709677	154/18800	6.11707e-08	1.11519e-06	5.15704e-07	AGER/CFTR/HK1/HK2/ICAM1/PIK3CA/PIK3R1/PPARGC1A/PRKACA/SIRT1/SLC29A1	11
BP	GO:0071482	cellular response to light stimulus	0.0645161	121/18800	6.26716e-08	1.13328e-06	5.24071e-07	AKT2/BAX/KDM1A/MME/MMP1/MMP3/PIK3R1/PTGS2/SIRT1/TP53	10
BP	GO:0051098	regulation of binding	0.103226	366/18800	6.27257e-08	1.13328e-06	5.24071e-07	AGER/AKT1/BAX/CARM1/HMGB1/HMOX1/IL10/KDM1A/MAPK3/MET/PPARA/PRKACA/PRMT7/SIRT2/SRC/TGFB1	16
BP	GO:0010828	positive regulation of glucose transmembrane transport	0.0451613	44/18800	6.70613e-08	1.19954e-06	5.54713e-07	AKT1/AKT2/BRAF/INSR/MAPK14/NFE2L2/PIK3R1	7
BP	GO:0070141	response to UV-A	0.0322581	14/18800	6.73292e-08	1.19954e-06	5.54713e-07	AKT1/EGFR/MME/MMP1/MMP3	5
BP	GO:0019217	regulation of fatty acid metabolic process	0.0580645	92/18800	6.75841e-08	1.19954e-06	5.54713e-07	AKT1/AKT2/CNR1/IL1B/PPARA/PPARGC1A/PTGS2/SIRT1/SREBF1	9
BP	GO:1900407	regulation of cellular response to oxidative stress	0.0580645	92/18800	6.75841e-08	1.19954e-06	5.54713e-07	AKT1/CD36/IL10/MET/MMP3/NFE2L2/NOX1/SIRT1/TNF	9
BP	GO:0045862	positive regulation of proteolysis	0.103226	369/18800	7.01754e-08	1.24007e-06	5.73456e-07	AGER/AKT1/BAX/CASP1/CTSD/CYCS/F3/HMGB1/IL1B/NFE2L2/NLRP3/SIRT1/SIRT2/SRC/STAT3/TNF	16
BP	GO:0007263	nitric oxide mediated signal transduction	0.0387097	27/18800	7.31197e-08	1.28646e-06	5.94907e-07	CD36/EGFR/NOS1/NOS2/NOS3/PDE5A	6
BP	GO:0031960	response to corticosteroid	0.0709677	157/18800	7.45824e-08	1.30649e-06	6.04169e-07	ALPL/BCL2/CASP3/EPO/GLB1/IL10/PIK3CA/PLAT/PTGS2/SRC/TNF	11
BP	GO:0051251	positive regulation of lymphocyte activation	0.103226	371/18800	7.55807e-08	1.31825e-06	6.09605e-07	AGER/AKT1/BCL2/CCL2/DPP4/EPO/HMGB1/IL10/IL1B/LGALS1/NLRP3/PIK3CA/PRKCZ/SRC/TGFB1/VCAM1	16
BP	GO:0046660	female sex differentiation	0.0645161	124/18800	7.91404e-08	1.37438e-06	6.35565e-07	BAX/BCL2/CASP3/HSPA5/INSR/NOS3/SIRT1/SRC/TYRO3/WT1	10
BP	GO:0042391	regulation of membrane potential	0.109677	425/18800	8.57104e-08	1.48209e-06	6.85373e-07	ADORA2A/AKT1/AKT2/BAX/BCL2/CACNA1H/CD36/CFTR/CNR1/CNR2/GPR35/MTOR/P2RX4/PRKCZ/SLC29A1/SRC/TNF	17
BP	GO:0046854	phosphatidylinositol phosphate biosynthetic process	0.0516129	68/18800	8.65877e-08	1.49086e-06	6.8943e-07	BECN1/PIK3C2A/PIK3C2B/PIK3C2G/PIK3CA/PIK3CB/PIK3CG/PIK3R1	8
BP	GO:0051146	striated muscle cell differentiation	0.0903226	281/18800	8.86109e-08	1.51339e-06	6.99846e-07	AKT1/BCL2/CACNA1H/CASP3/ITGB1/KLF5/MAPK14/MTOR/NOS1/NPHS1/PDGFRB/PPARA/TGFB1/WT1	14
BP	GO:0052548	regulation of endopeptidase activity	0.109677	426/18800	8.86471e-08	1.51339e-06	6.99846e-07	ADORA2A/AGER/AKT1/BAX/CASP1/CTSD/CYCS/F3/GAPDH/HMGB1/NLRP3/PTGS2/SIRT1/SRC/STAT3/TFPI/TNF	17
BP	GO:0046677	response to antibiotic	0.0451613	46/18800	9.23853e-08	1.57055e-06	7.2628e-07	ALPL/AOC3/CASP3/HSP90AA1/HSPA5/KDM1A/TP53	7
BP	GO:0050804	modulation of chemical synaptic transmission	0.109677	429/18800	9.80179e-08	1.6593e-06	7.67323e-07	ACHE/ADORA2A/AGER/CCL2/CNR1/CNR2/IL1B/ITGB1/MAPK1/MME/PLAT/PRKACA/PRKCZ/PTGS2/SLC6A4/SRC/TNF	17
BP	GO:0099177	regulation of trans-synaptic signaling	0.109677	430/18800	1.01337e-07	1.70832e-06	7.89988e-07	ACHE/ADORA2A/AGER/CCL2/CNR1/CNR2/IL1B/ITGB1/MAPK1/MME/PLAT/PRKACA/PRKCZ/PTGS2/SLC6A4/SRC/TNF	17
BP	GO:0002673	regulation of acute inflammatory response	0.0451613	47/18800	1.07807e-07	1.80229e-06	8.33448e-07	CNR1/GSTP1/IL1B/NLRP3/PIK3CG/PTGS2/TNF	7
BP	GO:2000378	negative regulation of reactive oxygen species metabolic process	0.0451613	47/18800	1.07807e-07	1.80229e-06	8.33448e-07	BCL2/BECN1/HK2/MMP3/PPARA/SIRT2/TP53	7
BP	GO:0032890	regulation of organic acid transport	0.0516129	70/18800	1.09053e-07	1.81559e-06	8.39598e-07	ADORA2A/AKT1/AKT2/IL1B/ITGB1/P2RX4/PPARA/TNF	8
BP	GO:1903131	mononuclear cell differentiation	0.109677	433/18800	1.11921e-07	1.85567e-06	8.5813e-07	AGER/BAX/BCL2/CTSL/FASN/HMGB1/IL10/IL1B/ITGB1/LGALS1/MTOR/NLRP3/PRKCZ/STAT3/TP53/TYRO3/VCAM1	17
BP	GO:0036473	cell death in response to oxidative stress	0.0580645	98/18800	1.17386e-07	1.93831e-06	8.96346e-07	AKT1/BCL2/IL10/MET/MMP3/NFE2L2/NOX1/SIRT1/TNF	9
BP	GO:0002064	epithelial cell development	0.0774194	203/18800	1.22044e-07	1.99892e-06	9.24373e-07	ACTA2/AKT1/FASN/ICAM1/IKBKB/IL1B/KLF5/MET/NPHS1/SRC/TNF/VIM	12
BP	GO:2000379	positive regulation of reactive oxygen species metabolic process	0.0516129	71/18800	1.22049e-07	1.99892e-06	9.24373e-07	CD36/GRB2/GSTP1/MAPK14/NFE2L2/PDGFRB/TGFB1/TP53	8
BP	GO:0031349	positive regulation of defense response	0.0903226	289/18800	1.25219e-07	2.04255e-06	9.44549e-07	ABCC1/CASP1/CNR1/FABP4/HMGB1/HSP90AA1/IKBKB/IL1B/LGALS1/MAPK3/PIK3CG/PTGS2/SRC/TNF	14
BP	GO:0015908	fatty acid transport	0.0580645	99/18800	1.28224e-07	2.07475e-06	9.59441e-07	AKT1/AKT2/CD36/FABP4/IL1B/P2RX4/PLIN2/PPARA/SLC2A1	9
BP	GO:0019233	sensory perception of pain	0.0580645	99/18800	1.28224e-07	2.07475e-06	9.59441e-07	CCL2/CNR1/CNR2/IL10/MAPK3/MME/P2RX4/PTGS2/TNF	9
BP	GO:0042098	T cell proliferation	0.0774194	204/18800	1.28761e-07	2.07511e-06	9.59606e-07	AGER/BAX/CASP3/EPO/HMGB1/IL10/IL1B/LGALS3/PDE5A/PIK3CG/TP53/VCAM1	12
BP	GO:0007623	circadian rhythm	0.0774194	205/18800	1.35805e-07	2.17992e-06	1.00807e-06	ADORA2A/DYRK1A/MAPK10/MTOR/NOS2/PPARA/PPARGC1A/SIRT1/SLC6A4/SREBF1/TNF/TP53	12
BP	GO:0006801	superoxide metabolic process	0.0516129	72/18800	1.36352e-07	2.18002e-06	1.00812e-06	CD36/GSTP1/MPO/NFE2L2/NOS2/NOS3/NOX1/TGFB1	8
BP	GO:0009636	response to toxic substance	0.083871	247/18800	1.38676e-07	2.2084e-06	1.02125e-06	BAX/BCL2/CD36/GSTP1/KDM1A/MPO/NFE2L2/NOS3/PDGFRB/PTGS1/PTGS2/SLC6A4/TNF	13
BP	GO:0051223	regulation of protein transport	0.116129	495/18800	1.45602e-07	2.30957e-06	1.06803e-06	ACHE/ADORA2A/AKT2/CD36/CFTR/CNR1/IL1B/MAPK14/NOS2/PIK3R1/PRKACA/PRKCZ/PTGS2/PTPN1/SRC/SREBF1/TGFB1/TNF	18
BP	GO:0043523	regulation of neuron apoptotic process	0.0774194	207/18800	1.50935e-07	2.38209e-06	1.10156e-06	ADORA2A/BAX/BCL2/CASP3/CCL2/HMOX1/IL10/PIK3CA/PPARGC1A/TNF/TP53/TYRO3	12
BP	GO:0032732	positive regulation of interleukin-1 production	0.0516129	73/18800	1.52073e-07	2.38209e-06	1.10156e-06	AGER/CASP1/CD36/HK1/HMGB1/NLRP3/STAT3/TNF	8
BP	GO:0045123	cellular extravasation	0.0516129	73/18800	1.52073e-07	2.38209e-06	1.10156e-06	AGER/CCL2/ICAM1/ITGB1/PIK3CG/SELE/TNF/VCAM1	8
BP	GO:1902882	regulation of response to oxidative stress	0.0580645	101/18800	1.52539e-07	2.38209e-06	1.10156e-06	AKT1/CD36/IL10/MET/MMP3/NFE2L2/NOX1/SIRT1/TNF	9
BP	GO:0061041	regulation of wound healing	0.0645161	133/18800	1.53621e-07	2.38972e-06	1.1051e-06	ACTA2/CD36/F3/ITGB1/MTOR/NFE2L2/NOS3/PLAT/TFPI/TNF	10
BP	GO:0050673	epithelial cell proliferation	0.109677	443/18800	1.5491e-07	2.40051e-06	1.11009e-06	AKT1/BAX/CCL2/EGFR/F3/GPBAR1/HMGB1/HMOX1/IL10/MAP2K1/MAPK1/PIK3CB/PRKCA/SIRT1/STAT3/TGFB1/TNF	17
BP	GO:0043467	regulation of generation of precursor metabolites and energy	0.0645161	134/18800	1.64847e-07	2.54471e-06	1.17677e-06	AKT1/AKT2/INSR/NOS2/PIK3CA/PPARA/PPARGC1A/STAT3/TNF/TP53	10
BP	GO:0043255	regulation of carbohydrate biosynthetic process	0.0580645	102/18800	1.66134e-07	2.55478e-06	1.18142e-06	AKT1/AKT2/GPT/INSR/NFKB1/PPARA/PPARGC1A/SIRT1/TGFB1	9
BP	GO:0042149	cellular response to glucose starvation	0.0451613	50/18800	1.67713e-07	2.56926e-06	1.18812e-06	BCL2/BECN1/HSPA5/NFE2L2/SIRT1/SLC2A1/TP53	7
BP	GO:1903829	positive regulation of protein localization	0.109677	446/18800	1.70475e-07	2.60168e-06	1.20311e-06	ACHE/ADORA2A/AKT1/AKT2/CFTR/EGFR/IL1B/ITGB1/LGALS3/MAPK14/PIK3R1/PRKACA/PRKCZ/PTGS2/SRC/TGFB1/TNF	17
BP	GO:0031058	positive regulation of histone modification	0.0580645	103/18800	1.8077e-07	2.74839e-06	1.27096e-06	DNMT1/IL1B/KDM1A/MAPK3/NOS1/PPARGC1A/SIRT1/SREBF1/TP53	9
BP	GO:0070663	regulation of leukocyte proliferation	0.083871	254/18800	1.91528e-07	2.901e-06	1.34153e-06	AGER/BCL2/CASP3/EPO/GSTP1/HMGB1/IL10/IL1B/LGALS3/MAPK1/MAPK3/PDE5A/VCAM1	13
BP	GO:0034764	positive regulation of transmembrane transport	0.0774194	213/18800	2.05764e-07	3.10495e-06	1.43584e-06	AKT1/AKT2/BAX/BRAF/CCL2/CFTR/INSR/ITGB1/MAPK14/NFE2L2/NOS1/PIK3R1	12
BP	GO:0010950	positive regulation of endopeptidase activity	0.0709677	174/18800	2.12469e-07	3.19417e-06	1.4771e-06	AGER/BAX/CASP1/CTSD/CYCS/F3/HMGB1/NLRP3/SIRT1/STAT3/TNF	11
BP	GO:0008585	female gonad development	0.0580645	105/18800	2.1344e-07	3.19683e-06	1.47833e-06	BAX/BCL2/CASP3/HSPA5/INSR/NOS3/SIRT1/SRC/WT1	9
BP	GO:0033028	myeloid cell apoptotic process	0.0387097	32/18800	2.16359e-07	3.22856e-06	1.49301e-06	BCL2/CTSL/EPO/PIK3CB/SIRT1/THRA	6
BP	GO:0003015	heart process	0.083871	257/18800	2.19249e-07	3.25961e-06	1.50737e-06	CACNA1H/MTOR/NOS1/NOS3/P2RX4/PDE5A/PIK3CA/PIK3CG/PRKACA/SRC/SREBF1/THRA/TNF	13
BP	GO:0007254	JNK cascade	0.0709677	175/18800	2.25129e-07	3.33472e-06	1.5421e-06	AGER/EGFR/GSTP1/HMGB1/IL1B/IRAK4/MAPK10/NFKB1/NOX1/NPHS1/TNF	11
BP	GO:1903201	regulation of oxidative stress-induced cell death	0.0516129	77/18800	2.31518e-07	3.39234e-06	1.56874e-06	AKT1/IL10/MET/MMP3/NFE2L2/NOX1/SIRT1/TNF	8
BP	GO:0051341	regulation of oxidoreductase activity	0.0580645	106/18800	2.31617e-07	3.39234e-06	1.56874e-06	AKT1/AOC3/CNR1/CNR2/EGFR/IL1B/NFKB1/PIK3CB/TNF	9
BP	GO:0051384	response to glucocorticoid	0.0645161	139/18800	2.32501e-07	3.39234e-06	1.56874e-06	ALPL/BCL2/CASP3/EPO/GLB1/IL10/PIK3CA/PLAT/PTGS2/TNF	10
BP	GO:0010959	regulation of metal ion transport	0.103226	403/18800	2.32732e-07	3.39234e-06	1.56874e-06	ADORA2A/AKT1/BAX/BCL2/CCL2/EPO/GPR35/ITGB1/LGALS3/NOS1/NOS3/P2RX4/PDGFRB/PIK3CG/PRKACA/PTGS2	16
BP	GO:0052547	regulation of peptidase activity	0.109677	456/18800	2.33229e-07	3.39234e-06	1.56874e-06	ADORA2A/AGER/AKT1/BAX/CASP1/CTSD/CYCS/F3/GAPDH/HMGB1/NLRP3/PTGS2/SIRT1/SRC/STAT3/TFPI/TNF	17
BP	GO:0002697	regulation of immune effector process	0.0967742	353/18800	2.38619e-07	3.45825e-06	1.59922e-06	AGER/CD36/HK1/HMGB1/HMOX1/ICAM1/IL10/IL1B/LGALS3/NLRP3/NOS2/PRKCZ/SIRT1/TGFB1/TNF	15
BP	GO:1903522	regulation of blood circulation	0.083871	260/18800	2.50517e-07	3.61768e-06	1.67295e-06	AGER/CACNA1H/FAAH/NOS1/NOS3/P2RX4/PDE5A/PIK3CG/PRKACA/PTGS2/SREBF1/THRA/TNF	13
BP	GO:0043620	regulation of DNA-templated transcription in response to stress	0.0451613	53/18800	2.53519e-07	3.64796e-06	1.68695e-06	ATF6/HMOX1/HSPA5/NFE2L2/RELA/SIRT2/TP53	7
BP	GO:0022411	cellular component disassembly	0.109677	460/18800	2.63748e-07	3.78164e-06	1.74877e-06	ADAM10/BAX/BECN1/CAMKK2/DPP4/HK2/INSR/MMP1/MMP3/PIK3CA/PIK3R1/PRKCA/SREBF1/TGFB1/TMPRSS6/TNF/TP53	17
BP	GO:0002687	positive regulation of leukocyte migration	0.0645161	141/18800	2.65739e-07	3.78326e-06	1.74952e-06	ADAM10/AGER/HMGB1/ICAM1/LGALS3/MAPK1/MAPK3/P2RX4/P2RY12/TNF	10
BP	GO:0038061	NIK/NF-kappaB signaling	0.0645161	141/18800	2.65739e-07	3.78326e-06	1.74952e-06	AGER/AKT1/CHUK/EGFR/IL1B/MAP3K14/NLRP3/NR3C2/RELA/TNF	10
BP	GO:0005976	polysaccharide metabolic process	0.0580645	108/18800	2.72043e-07	3.85937e-06	1.78471e-06	AKT1/AKT2/GYS1/INSR/MGAM/NFKB1/PYGL/PYGM/TGFB1	9
BP	GO:0045598	regulation of fat cell differentiation	0.0645161	142/18800	2.83869e-07	4.01301e-06	1.85576e-06	AKT1/CARM1/FFAR4/KLF5/MAPK14/PTGS2/SIRT1/SIRT2/TGFB1/TNF	10
BP	GO:0009408	response to heat	0.0580645	109/18800	2.94459e-07	4.11935e-06	1.90494e-06	AKT1/HMOX1/HSP90AA1/MTOR/NOS1/NOS3/PRKACA/PTGS2/SIRT1	9
BP	GO:0046545	development of primary female sexual characteristics	0.0580645	109/18800	2.94459e-07	4.11935e-06	1.90494e-06	BAX/BCL2/CASP3/HSPA5/INSR/NOS3/SIRT1/SRC/WT1	9
BP	GO:0071887	leukocyte apoptotic process	0.0580645	109/18800	2.94459e-07	4.11935e-06	1.90494e-06	AKT1/BAX/CASP3/CTSL/IL10/LGALS3/PIK3CB/SIRT1/TP53	9
BP	GO:0043276	anoikis	0.0387097	34/18800	3.16767e-07	4.40921e-06	2.03898e-06	AKT1/BCL2/ITGB1/MTOR/PIK3CA/SRC	6
BP	GO:0032611	interleukin-1 beta production	0.0580645	110/18800	3.18461e-07	4.40921e-06	2.03898e-06	AGER/CASP1/CD36/FFAR4/GSTP1/HK1/NLRP3/STAT3/TNF	9
BP	GO:0032651	regulation of interleukin-1 beta production	0.0580645	110/18800	3.18461e-07	4.40921e-06	2.03898e-06	AGER/CASP1/CD36/FFAR4/GSTP1/HK1/NLRP3/STAT3/TNF	9
BP	GO:0010883	regulation of lipid storage	0.0451613	55/18800	3.29185e-07	4.52658e-06	2.09326e-06	CD36/NFKB1/PLIN2/PPARA/SIRT1/SREBF1/TNF	7
BP	GO:1904645	response to amyloid-beta	0.0451613	55/18800	3.29185e-07	4.52658e-06	2.09326e-06	ABCC1/AGER/CD36/ICAM1/MMP3/TNF/VCAM1	7
BP	GO:0045766	positive regulation of angiogenesis	0.0709677	183/18800	3.52949e-07	4.82045e-06	2.22915e-06	F3/HK2/HMOX1/IL10/IL1B/ITGB1/NFE2L2/NOS3/PRKCA/SIRT1/STAT3	11
BP	GO:1904018	positive regulation of vasculature development	0.0709677	183/18800	3.52949e-07	4.82045e-06	2.22915e-06	F3/HK2/HMOX1/IL10/IL1B/ITGB1/NFE2L2/NOS3/PRKCA/SIRT1/STAT3	11
BP	GO:0031348	negative regulation of defense response	0.083871	268/18800	3.54347e-07	4.82319e-06	2.23042e-06	ADORA2A/CNR2/FFAR4/GSTP1/IL10/MAPK14/NFKB1/NLRP3/NT5E/PPARA/SIRT2/SRC/TYRO3	13
BP	GO:0106106	cold-induced thermogenesis	0.0645161	146/18800	3.67708e-07	4.97146e-06	2.29899e-06	ACHE/ALPL/CD36/FABP4/FFAR4/KDM1A/LCN2/PPARGC1A/SCD/THRA	10
BP	GO:0120161	regulation of cold-induced thermogenesis	0.0645161	146/18800	3.67708e-07	4.97146e-06	2.29899e-06	ACHE/ALPL/CD36/FABP4/FFAR4/KDM1A/LCN2/PPARGC1A/SCD/THRA	10
BP	GO:0016242	negative regulation of macroautophagy	0.0387097	35/18800	3.79714e-07	5.09956e-06	2.35822e-06	AKT1/BECN1/HMOX1/MTOR/PIK3CA/TP53	6
BP	GO:1905898	positive regulation of response to endoplasmic reticulum stress	0.0387097	35/18800	3.79714e-07	5.09956e-06	2.35822e-06	ATF6/BAX/NFE2L2/PIK3R1/PTPN1/SIRT1	6
BP	GO:0043270	positive regulation of ion transport	0.083871	273/18800	4.37373e-07	5.85441e-06	2.70729e-06	ADORA2A/AKT1/BAX/CCL2/CFTR/IL1B/ITGB1/LGALS3/NOS1/P2RX4/P2RY12/PDGFRB/SLC6A4	13
BP	GO:0097529	myeloid leukocyte migration	0.0774194	229/18800	4.48296e-07	5.98075e-06	2.76572e-06	AGER/CCL2/DPP4/HMGB1/IL1B/IRAK4/LGALS3/MAPK1/MAPK3/P2RX4/P2RY12/PIK3CG	12
BP	GO:0018107	peptidyl-threonine phosphorylation	0.0580645	115/18800	4.65713e-07	6.1926e-06	2.86369e-06	AKT1/BCL2/DYRK1A/MAPK1/MTOR/PRKACA/PRKCA/SIRT2/TGFB1	9
BP	GO:0010675	regulation of cellular carbohydrate metabolic process	0.0645161	150/18800	4.72512e-07	6.26233e-06	2.89593e-06	AKT1/AKT2/GPT/INSR/PPARA/PPARGC1A/SIRT1/SRC/STAT3/TP53	10
BP	GO:0008625	extrinsic apoptotic signaling pathway via death domain receptors	0.0516129	85/18800	5.00839e-07	6.6013e-06	3.05269e-06	BAX/BCL2/HMOX1/ICAM1/LGALS3/NOS3/PIK3R1/TNF	8
BP	GO:0071675	regulation of mononuclear cell migration	0.0580645	116/18800	5.01365e-07	6.6013e-06	3.05269e-06	ADAM10/AGER/AKT1/CCL2/HMGB1/LGALS3/MAPK1/MAPK3/TNF	9
BP	GO:0044282	small molecule catabolic process	0.0967742	376/18800	5.32779e-07	6.99208e-06	3.23339e-06	AKT1/AKT2/CNR1/FAAH/GLB1/GLS/GPT/HK1/HK2/HSD17B10/NOS1/NOS2/NOS3/PPARA/TP53	15
BP	GO:0046326	positive regulation of glucose import	0.0387097	37/18800	5.36503e-07	6.99538e-06	3.23492e-06	AKT1/AKT2/INSR/MAPK14/NFE2L2/PIK3R1	6
BP	GO:0071276	cellular response to cadmium ion	0.0387097	37/18800	5.36503e-07	6.99538e-06	3.23492e-06	AKT1/CHUK/EGFR/HMOX1/MAPK1/MAPK3	6
BP	GO:0019915	lipid storage	0.0516129	86/18800	5.4838e-07	7.12717e-06	3.29587e-06	CD36/IL1B/NFKB1/PLIN2/PPARA/SIRT1/SREBF1/TNF	8
BP	GO:0035051	cardiocyte differentiation	0.0645161	153/18800	5.67451e-07	7.35132e-06	3.39952e-06	EGFR/ITGB1/MAPK1/MAPK3/MTOR/PDGFRB/PPARA/TGFB1/VCAM1/WT1	10
BP	GO:0010952	positive regulation of peptidase activity	0.0709677	192/18800	5.70021e-07	7.36094e-06	3.40397e-06	AGER/BAX/CASP1/CTSD/CYCS/F3/HMGB1/NLRP3/SIRT1/STAT3/TNF	11
BP	GO:0051092	positive regulation of NF-kappaB transcription factor activity	0.0645161	154/18800	6.0261e-07	7.75691e-06	3.58708e-06	AGER/CD36/CHUK/IKBKB/IL1B/NLRP3/PRKCZ/RELA/STAT3/TNF	10
BP	GO:0001935	endothelial cell proliferation	0.0709677	194/18800	6.31844e-07	8.10733e-06	3.74913e-06	AKT1/CCL2/F3/HMGB1/HMOX1/IL10/PIK3CB/PRKCA/SIRT1/STAT3/TNF	11
BP	GO:0030098	lymphocyte differentiation	0.0967742	382/18800	6.50501e-07	8.29388e-06	3.8354e-06	BAX/BCL2/CTSL/HMGB1/IL10/IL1B/ITGB1/LGALS1/MTOR/NLRP3/PRKCZ/STAT3/TP53/TYRO3/VCAM1	15
BP	GO:0042326	negative regulation of phosphorylation	0.0967742	382/18800	6.50501e-07	8.29388e-06	3.8354e-06	ADORA2A/AKT1/BAX/CASP3/FABP4/GSTP1/IL1B/PIK3CB/PPARA/PRKCZ/PTPN1/SIRT1/SIRT2/STAT3/TGFB1	15
BP	GO:0038083	peptidyl-tyrosine autophosphorylation	0.0322581	21/18800	6.53179e-07	8.30176e-06	3.83904e-06	DYRK1A/EGFR/INSR/MAPK3/SRC	5
BP	GO:0032386	regulation of intracellular transport	0.0903226	332/18800	6.72155e-07	8.51607e-06	3.93815e-06	AKT2/CD36/IL1B/MAP2K1/MAPK1/MAPK14/MAPK3/PIK3R1/PRKACA/PTGS2/PTPN1/SRC/SREBF1/TGFB1	14
BP	GO:0098657	import into cell	0.0774194	238/18800	6.75752e-07	8.53481e-06	3.94681e-06	AKT1/AKT2/CD36/ITGB1/NOS1/SLC29A1/SLC2A1/SLC5A1/SLC5A2/SLC6A2/SLC6A4/TNF	12
BP	GO:0002366	leukocyte activation involved in immune response	0.083871	285/18800	7.11739e-07	8.96124e-06	4.14401e-06	HMGB1/HMOX1/ICAM1/IL10/LGALS1/LGALS3/MTOR/NLRP3/PIK3CG/PRKCZ/STAT3/TGFB1/TP53	13
BP	GO:0051591	response to cAMP	0.0516129	89/18800	7.14846e-07	8.97232e-06	4.14913e-06	CARM1/CFTR/HSPA5/KDM1A/PIK3CG/PLAT/SREBF1/WT1	8
BP	GO:0038127	ERBB signaling pathway	0.0580645	121/18800	7.17398e-07	8.97638e-06	4.15101e-06	AKT1/BRAF/EGFR/GRB2/MAPK1/PIK3C2A/PIK3CA/SRC/TGFB1	9
BP	GO:0032731	positive regulation of interleukin-1 beta production	0.0451613	62/18800	7.60212e-07	9.45338e-06	4.37159e-06	AGER/CASP1/CD36/HK1/NLRP3/STAT3/TNF	7
BP	GO:0032757	positive regulation of interleukin-8 production	0.0451613	62/18800	7.60212e-07	9.45338e-06	4.37159e-06	F3/HMGB1/IL1B/NOS2/RELA/STAT3/TNF	7
BP	GO:0046031	ADP metabolic process	0.0516129	90/18800	7.79151e-07	9.65908e-06	4.46671e-06	GAPDH/HK1/HK2/INSR/LDHA/NT5E/PPARA/STAT3	8
BP	GO:1990845	adaptive thermogenesis	0.0645161	159/18800	8.08551e-07	9.9928e-06	4.62104e-06	ACHE/ALPL/CD36/FABP4/FFAR4/KDM1A/LCN2/PPARGC1A/SCD/THRA	10
BP	GO:0071674	mononuclear cell migration	0.0709677	199/18800	8.13e-07	1.00171e-05	4.63225e-06	ADAM10/AGER/AKT1/CCL2/HMGB1/ICAM1/LGALS3/MAPK1/MAPK3/PIK3CG/TNF	11
BP	GO:0010906	regulation of glucose metabolic process	0.0580645	123/18800	8.24073e-07	1.01225e-05	4.68103e-06	AKT1/AKT2/GPT/INSR/PPARA/PPARGC1A/SIRT1/SRC/TP53	9
BP	GO:0002263	cell activation involved in immune response	0.083871	289/18800	8.3261e-07	1.01963e-05	4.71515e-06	HMGB1/HMOX1/ICAM1/IL10/LGALS1/LGALS3/MTOR/NLRP3/PIK3CG/PRKCZ/STAT3/TGFB1/TP53	13
BP	GO:1903798	regulation of production of miRNAs involved in gene silencing by miRNA	0.0322581	22/18800	8.39682e-07	1.02458e-05	4.73804e-06	EGFR/MAP2K1/TGFB1/TNF/TP53	5
BP	GO:0016485	protein processing	0.0774194	243/18800	8.42137e-07	1.02458e-05	4.73804e-06	ADAM10/CASP1/CASP3/CTSL/CYCS/DPP4/F3/KLK1/MME/PLAT/PRKACA/SRC	12
BP	GO:0032615	interleukin-12 production	0.0451613	63/18800	8.49367e-07	1.02458e-05	4.73804e-06	AGER/CD36/HMGB1/IL10/MAPK14/NFKB1/RELA	7
BP	GO:0032655	regulation of interleukin-12 production	0.0451613	63/18800	8.49367e-07	1.02458e-05	4.73804e-06	AGER/CD36/HMGB1/IL10/MAPK14/NFKB1/RELA	7
BP	GO:0070542	response to fatty acid	0.0451613	63/18800	8.49367e-07	1.02458e-05	4.73804e-06	CD36/PIK3CA/PLAT/PTGS2/SCD/SRC/SREBF1	7
BP	GO:0018210	peptidyl-threonine modification	0.0580645	124/18800	8.82372e-07	1.05806e-05	4.89285e-06	AKT1/BCL2/DYRK1A/MAPK1/MTOR/PRKACA/PRKCA/SIRT2/TGFB1	9
BP	GO:1904375	regulation of protein localization to cell periphery	0.0580645	124/18800	8.82372e-07	1.05806e-05	4.89285e-06	ADAM10/AKT1/EGFR/ITGB1/LGALS3/PIK3R1/PRKCZ/TGFB1/TNF	9
BP	GO:0010876	lipid localization	0.103226	446/18800	8.96314e-07	1.06606e-05	4.92986e-06	ABCC1/AKT1/AKT2/CD36/CFTR/FABP4/IL1B/NFKB1/NOS2/P2RX4/PLIN2/PPARA/SIRT1/SLC2A1/SREBF1/TNF	16
BP	GO:0002285	lymphocyte activation involved in immune response	0.0709677	201/18800	8.97396e-07	1.06606e-05	4.92986e-06	HMGB1/ICAM1/IL10/LGALS1/LGALS3/MTOR/NLRP3/PRKCZ/STAT3/TGFB1/TP53	11
BP	GO:0015911	long-chain fatty acid import across plasma membrane	0.0258065	10/18800	8.98095e-07	1.06606e-05	4.92986e-06	AKT1/AKT2/CD36/SLC2A1	4
BP	GO:0009615	response to virus	0.0967742	392/18800	8.99629e-07	1.06606e-05	4.92986e-06	ACTA2/BAX/BCL2/BECN1/CHUK/HSP90AA1/IKBKB/IL1B/MAP3K14/MAPK14/NFKB1/NLRP3/RELA/SRC/TNF	15
BP	GO:0043280	positive regulation of cysteine-type endopeptidase activity involved in apoptotic process	0.0580645	125/18800	9.44205e-07	1.1156e-05	5.15895e-06	BAX/CASP1/CTSD/CYCS/F3/HMGB1/NLRP3/SIRT1/TNF	9
BP	GO:0051222	positive regulation of protein transport	0.083871	293/18800	9.71481e-07	1.14447e-05	5.29246e-06	ACHE/ADORA2A/AKT2/CFTR/IL1B/MAPK14/PIK3R1/PRKACA/PRKCZ/PTGS2/SRC/TGFB1/TNF	13
BP	GO:0060541	respiratory system development	0.0709677	203/18800	9.89419e-07	1.16221e-05	5.37447e-06	MAN2A1/MAP2K1/MAPK1/MAPK3/MME/NOS3/PDGFRB/SREBF1/THRA/TNF/WT1	11
BP	GO:0060047	heart contraction	0.0774194	247/18800	1.00044e-06	1.17173e-05	5.41853e-06	CACNA1H/MTOR/NOS1/NOS3/P2RX4/PDE5A/PIK3CA/PIK3CG/PRKACA/SREBF1/THRA/TNF	12
BP	GO:0070920	regulation of production of small RNA involved in gene silencing by RNA	0.0322581	23/18800	1.06581e-06	1.24468e-05	5.75586e-06	EGFR/MAP2K1/TGFB1/TNF/TP53	5
BP	GO:0046651	lymphocyte proliferation	0.083871	296/18800	1.08882e-06	1.26788e-05	5.86314e-06	AGER/BAX/BCL2/CASP3/EPO/HMGB1/IL10/IL1B/LGALS3/PDE5A/PIK3CG/TP53/VCAM1	13
BP	GO:0060964	regulation of miRNA-mediated gene silencing	0.0387097	42/18800	1.17015e-06	1.35866e-05	6.28294e-06	EGFR/MAP2K1/STAT3/TGFB1/TNF/TP53	6
BP	GO:0032943	mononuclear cell proliferation	0.083871	300/18800	1.26488e-06	1.46217e-05	6.76163e-06	AGER/BAX/BCL2/CASP3/EPO/HMGB1/IL10/IL1B/LGALS3/PDE5A/PIK3CG/TP53/VCAM1	13
BP	GO:0002700	regulation of production of molecular mediator of immune response	0.0645161	167/18800	1.26656e-06	1.46217e-05	6.76163e-06	CD36/HK1/HMOX1/IL10/IL1B/NLRP3/PRKCZ/SIRT1/TGFB1/TNF	10
BP	GO:1901342	regulation of vasculature development	0.0903226	351/18800	1.30077e-06	1.49737e-05	6.92438e-06	ADAM10/F3/HK2/HMOX1/IL10/IL1B/ITGB1/NFE2L2/NOS3/PIK3CB/PRKCA/SIRT1/STAT3/TNF	14
BP	GO:0030168	platelet activation	0.0580645	130/18800	1.31285e-06	1.50697e-05	6.9688e-06	MAPK14/NOS3/P2RY12/PIK3CA/PIK3CB/PIK3CG/PRKCA/SRC/TYRO3	9
BP	GO:2000637	positive regulation of miRNA-mediated gene silencing	0.0322581	24/18800	1.33736e-06	1.53074e-05	7.07871e-06	EGFR/MAP2K1/STAT3/TGFB1/TP53	5
BP	GO:0001660	fever generation	0.0258065	11/18800	1.40223e-06	1.60045e-05	7.40109e-06	CNR1/IL1B/PTGS2/TNF	4
BP	GO:0042180	cellular ketone metabolic process	0.0709677	211/18800	1.44605e-06	1.64117e-05	7.58936e-06	AKT1/AKT2/CACNA1H/CNR1/HSD17B10/IL1B/PPARA/PPARGC1A/PTGS2/SIRT1/SREBF1	11
BP	GO:0050679	positive regulation of epithelial cell proliferation	0.0709677	211/18800	1.44605e-06	1.64117e-05	7.58936e-06	AKT1/EGFR/F3/GPBAR1/HMGB1/HMOX1/IL10/PRKCA/SIRT1/STAT3/TNF	11
BP	GO:0010565	regulation of cellular ketone metabolic process	0.0580645	132/18800	1.49184e-06	1.68837e-05	7.80766e-06	AKT1/AKT2/CNR1/IL1B/PPARA/PPARGC1A/PTGS2/SIRT1/SREBF1	9
BP	GO:0045981	positive regulation of nucleotide metabolic process	0.0387097	44/18800	1.55338e-06	1.73849e-05	8.03942e-06	INSR/NOS1/NOS2/NOS3/PPARA/PPARGC1A	6
BP	GO:0060147	regulation of post-transcriptional gene silencing	0.0387097	44/18800	1.55338e-06	1.73849e-05	8.03942e-06	EGFR/MAP2K1/STAT3/TGFB1/TNF/TP53	6
BP	GO:1900368	regulation of post-transcriptional gene silencing by RNA	0.0387097	44/18800	1.55338e-06	1.73849e-05	8.03942e-06	EGFR/MAP2K1/STAT3/TGFB1/TNF/TP53	6
BP	GO:1900544	positive regulation of purine nucleotide metabolic process	0.0387097	44/18800	1.55338e-06	1.73849e-05	8.03942e-06	INSR/NOS1/NOS2/NOS3/PPARA/PPARGC1A	6
BP	GO:0016236	macroautophagy	0.083871	306/18800	1.57664e-06	1.75478e-05	8.11473e-06	AKT1/BECN1/CAPN1/CASP3/GAPDH/HMOX1/MAPK3/MTOR/PIK3CA/PRKACA/SIRT1/SRC/TP53	13
BP	GO:0050890	cognition	0.083871	306/18800	1.57664e-06	1.75478e-05	8.11473e-06	AGER/CASP3/CNR1/EGFR/INSR/ITGB1/MAPK1/MME/PRKCZ/PTGS2/SLC6A4/THRA/TNF	13
BP	GO:1905475	regulation of protein localization to membrane	0.0645161	172/18800	1.6559e-06	1.82305e-05	8.43045e-06	ADAM10/AKT1/AKT2/EGFR/ITGB1/LGALS3/PIK3R1/PRKCZ/TGFB1/TNF	10
BP	GO:0030810	positive regulation of nucleotide biosynthetic process	0.0322581	25/18800	1.66061e-06	1.82305e-05	8.43045e-06	NOS1/NOS2/NOS3/PPARA/PPARGC1A	5
BP	GO:0060148	positive regulation of post-transcriptional gene silencing	0.0322581	25/18800	1.66061e-06	1.82305e-05	8.43045e-06	EGFR/MAP2K1/STAT3/TGFB1/TP53	5
BP	GO:1900370	positive regulation of post-transcriptional gene silencing by RNA	0.0322581	25/18800	1.66061e-06	1.82305e-05	8.43045e-06	EGFR/MAP2K1/STAT3/TGFB1/TP53	5
BP	GO:1900373	positive regulation of purine nucleotide biosynthetic process	0.0322581	25/18800	1.66061e-06	1.82305e-05	8.43045e-06	NOS1/NOS2/NOS3/PPARA/PPARGC1A	5
BP	GO:0071260	cellular response to mechanical stimulus	0.0451613	70/18800	1.75371e-06	1.9182e-05	8.87045e-06	CASP1/IL1B/MAP3K14/MAPK3/NFKB1/PTGS2/SLC2A1	7
BP	GO:1904951	positive regulation of establishment of protein localization	0.083871	309/18800	1.7568e-06	1.9182e-05	8.87045e-06	ACHE/ADORA2A/AKT2/CFTR/IL1B/MAPK14/PIK3R1/PRKACA/PRKCZ/PTGS2/SRC/TGFB1/TNF	13
BP	GO:0006984	ER-nucleus signaling pathway	0.0387097	45/18800	1.78023e-06	1.9333e-05	8.94028e-06	ATF6/HSPA5/NFE2L2/PTPN1/SREBF1/TP53	6
BP	GO:1904646	cellular response to amyloid-beta	0.0387097	45/18800	1.78023e-06	1.9333e-05	8.94028e-06	ABCC1/AGER/CD36/ICAM1/TNF/VCAM1	6
BP	GO:0030879	mammary gland development	0.0580645	135/18800	1.7997e-06	1.94919e-05	9.01376e-06	AKT1/AKT2/BAX/CAPN1/FASN/HK2/MAPK1/SLC29A1/SRC	9
BP	GO:0050866	negative regulation of cell activation	0.0709677	216/18800	1.81756e-06	1.9615e-05	9.07069e-06	ADORA2A/CASP3/CNR1/CNR2/HMGB1/HMOX1/IL10/LGALS3/NOS3/PDE5A/TYRO3	11
BP	GO:0006909	phagocytosis	0.083871	310/18800	1.8208e-06	1.9615e-05	9.07069e-06	ADORA2A/BECN1/CCL2/CD36/HAVCR1/HMGB1/IL1B/ITGB1/MET/PIK3CA/SRC/TNF/TYRO3	13
BP	GO:0072521	purine-containing compound metabolic process	0.0967742	416/18800	1.88139e-06	2.01114e-05	9.30026e-06	GAPDH/HK1/HK2/INSR/KDM1A/LDHA/NOS1/NOS2/NOS3/NT5E/PDE5A/PPARA/PPARGC1A/STAT3/TGFB1	15
BP	GO:0008630	intrinsic apoptotic signaling pathway in response to DNA damage	0.0516129	101/18800	1.88186e-06	2.01114e-05	9.30026e-06	BAX/BCL2/HMOX1/KDM1A/PIK3R1/SIRT1/TNF/TP53	8
BP	GO:0032963	collagen metabolic process	0.0516129	101/18800	1.88186e-06	2.01114e-05	9.30026e-06	CTSL/ITGB1/MMP1/MMP3/PDGFRB/TGFB1/TMPRSS6/VIM	8
BP	GO:0010508	positive regulation of autophagy	0.0580645	136/18800	1.91381e-06	2.03987e-05	9.43313e-06	ATF6/BECN1/CAMKK2/HMGB1/HMOX1/MAPK3/PIK3C2A/PIK3CB/SIRT1	9
BP	GO:0016032	viral process	0.0967742	418/18800	1.99586e-06	2.12172e-05	9.8116e-06	BCL2/CCL2/CTSL/EGFR/HAVCR1/ICAM1/INSR/ITGB1/LGALS1/MAN2A1/PIK3C2G/PPARA/TNF/TP53/TYRO3	15
BP	GO:0007611	learning or memory	0.0774194	264/18800	2.00774e-06	2.12873e-05	9.84402e-06	AGER/CASP3/CNR1/EGFR/INSR/ITGB1/MAPK1/MME/PRKCZ/PTGS2/SLC6A4/THRA	12
BP	GO:0032677	regulation of interleukin-8 production	0.0516129	102/18800	2.02788e-06	2.14444e-05	9.91668e-06	F3/HMGB1/IL10/IL1B/NOS2/RELA/STAT3/TNF	8
BP	GO:0060966	regulation of gene silencing by RNA	0.0387097	46/18800	2.0334e-06	2.14466e-05	9.91767e-06	EGFR/MAP2K1/STAT3/TGFB1/TNF/TP53	6
BP	GO:0050995	negative regulation of lipid catabolic process	0.0322581	26/18800	2.04236e-06	2.14848e-05	9.93534e-06	AKT1/CNR1/IL1B/PIK3CG/TNF	5
BP	GO:0031650	regulation of heat generation	0.0258065	12/18800	2.08986e-06	2.18702e-05	1.01136e-05	CNR1/IL1B/PTGS2/TNF	4
BP	GO:1903800	positive regulation of production of miRNAs involved in gene silencing by miRNA	0.0258065	12/18800	2.08986e-06	2.18702e-05	1.01136e-05	EGFR/MAP2K1/TGFB1/TP53	4
BP	GO:0001503	ossification	0.0967742	420/18800	2.11653e-06	2.2092e-05	1.02161e-05	ACHE/AKT1/ALPL/BCL2/EGFR/FASN/FFAR4/MAPK1/MAPK14/MAPK3/PRKACA/PTGS2/TGFB1/THRA/TNF	15
BP	GO:0009135	purine nucleoside diphosphate metabolic process	0.0516129	103/18800	2.18342e-06	2.26144e-05	1.04577e-05	GAPDH/HK1/HK2/INSR/LDHA/NT5E/PPARA/STAT3	8
BP	GO:0009179	purine ribonucleoside diphosphate metabolic process	0.0516129	103/18800	2.18342e-06	2.26144e-05	1.04577e-05	GAPDH/HK1/HK2/INSR/LDHA/NT5E/PPARA/STAT3	8
BP	GO:0032637	interleukin-8 production	0.0516129	103/18800	2.18342e-06	2.26144e-05	1.04577e-05	F3/HMGB1/IL10/IL1B/NOS2/RELA/STAT3/TNF	8
BP	GO:0001936	regulation of endothelial cell proliferation	0.0645161	178/18800	2.2575e-06	2.33217e-05	1.07848e-05	AKT1/CCL2/F3/HMGB1/HMOX1/IL10/PRKCA/SIRT1/STAT3/TNF	10
BP	GO:0043618	regulation of transcription from RNA polymerase II promoter in response to stress	0.0387097	47/18800	2.3152e-06	2.37957e-05	1.1004e-05	ATF6/HMOX1/HSPA5/NFE2L2/SIRT2/TP53	6
BP	GO:0045776	negative regulation of blood pressure	0.0387097	47/18800	2.3152e-06	2.37957e-05	1.1004e-05	CNR1/NOS1/NOS2/NOS3/PPARA/TNF	6
BP	GO:0019058	viral life cycle	0.083871	317/18800	2.32997e-06	2.38158e-05	1.10133e-05	BCL2/CCL2/CTSL/EGFR/HAVCR1/ICAM1/INSR/ITGB1/LGALS1/PIK3C2G/PPARA/TNF/TYRO3	13
BP	GO:0033555	multicellular organismal response to stress	0.0451613	73/18800	2.33488e-06	2.38158e-05	1.10133e-05	AKT1/BCL2/DPP4/MTOR/NOS1/P2RX4/SLC6A2	7
BP	GO:0150076	neuroinflammatory response	0.0451613	73/18800	2.33488e-06	2.38158e-05	1.10133e-05	ADORA2A/AGER/IL1B/ITGB1/MMP3/PTGS2/TNF	7
BP	GO:0030324	lung development	0.0645161	179/18800	2.37435e-06	2.41304e-05	1.11588e-05	MAN2A1/MAP2K1/MAPK1/MAPK3/MME/NOS3/PDGFRB/SREBF1/THRA/TNF	10
BP	GO:0006816	calcium ion transport	0.0967742	424/18800	2.3777e-06	2.41304e-05	1.11588e-05	ADORA2A/BAX/BCL2/CACNA1H/CCL2/EPO/GPR35/LGALS3/NOS1/NOS3/P2RX4/PDGFRB/PIK3CG/PRKACA/PTGS2	15
BP	GO:0015849	organic acid transport	0.083871	318/18800	2.41219e-06	2.44189e-05	1.12922e-05	ABCC1/ADORA2A/AKT1/AKT2/CD36/FABP4/IL1B/ITGB1/P2RX4/PLIN2/PPARA/SLC2A1/TNF	13
BP	GO:0002675	positive regulation of acute inflammatory response	0.0322581	27/18800	2.48991e-06	2.50171e-05	1.15688e-05	CNR1/IL1B/PIK3CG/PTGS2/TNF	5
BP	GO:0033032	regulation of myeloid cell apoptotic process	0.0322581	27/18800	2.48991e-06	2.50171e-05	1.15688e-05	BCL2/EPO/PIK3CB/SIRT1/THRA	5
BP	GO:2000108	positive regulation of leukocyte apoptotic process	0.0322581	27/18800	2.48991e-06	2.50171e-05	1.15688e-05	BAX/IL10/PIK3CB/SIRT1/TP53	5
BP	GO:0009266	response to temperature stimulus	0.0645161	180/18800	2.49643e-06	2.50202e-05	1.15703e-05	AKT1/HMOX1/HSP90AA1/MTOR/NOS1/NOS3/PRKACA/PTGS2/SIRT1/THRA	10
BP	GO:0006073	cellular glucan metabolic process	0.0451613	74/18800	2.56113e-06	2.54785e-05	1.17822e-05	AKT1/AKT2/GYS1/INSR/MGAM/PYGL/PYGM	7
BP	GO:0035924	cellular response to vascular endothelial growth factor stimulus	0.0451613	74/18800	2.56113e-06	2.54785e-05	1.17822e-05	AKT1/MAPK14/PDGFRB/PIK3CA/PIK3CB/RELA/VCAM1	7
BP	GO:0044042	glucan metabolic process	0.0451613	74/18800	2.56113e-06	2.54785e-05	1.17822e-05	AKT1/AKT2/GYS1/INSR/MGAM/PYGL/PYGM	7
BP	GO:0035296	regulation of tube diameter	0.0580645	141/18800	2.5828e-06	2.55494e-05	1.1815e-05	ACTA2/ADORA2A/FAAH/NOS1/NOS3/PIK3C2A/PTGS2/SLC6A4/TNF	9
BP	GO:0097746	blood vessel diameter maintenance	0.0580645	141/18800	2.5828e-06	2.55494e-05	1.1815e-05	ACTA2/ADORA2A/FAAH/NOS1/NOS3/PIK3C2A/PTGS2/SLC6A4/TNF	9
BP	GO:0046777	protein autophosphorylation	0.0709677	224/18800	2.58728e-06	2.55494e-05	1.1815e-05	AKT1/CAMKK2/DYRK1A/EGFR/INSR/MAPK3/MTOR/PDGFRB/PRKACA/SRC/TYRO3	11
BP	GO:0015980	energy derivation by oxidation of organic compounds	0.083871	321/18800	2.67454e-06	2.63465e-05	1.21836e-05	AKT1/AKT2/CYCS/GYS1/INSR/MTOR/NOS2/PIK3CA/PPARGC1A/PYGL/PYGM/TNF/TP53	13
BP	GO:0035150	regulation of tube size	0.0580645	142/18800	2.73836e-06	2.69094e-05	1.24439e-05	ACTA2/ADORA2A/FAAH/NOS1/NOS3/PIK3C2A/PTGS2/SLC6A4/TNF	9
BP	GO:0071479	cellular response to ionizing radiation	0.0451613	75/18800	2.8054e-06	2.75012e-05	1.27175e-05	BLM/GRB2/HSPA5/KDM1A/MAPK14/SIRT1/TP53	7
BP	GO:0046034	ATP metabolic process	0.0774194	273/18800	2.84139e-06	2.77863e-05	1.28494e-05	CYCS/GAPDH/HK1/HK2/INSR/LDHA/PPARA/PPARGC1A/STAT3/TGFB1/TNF/TP53	12
BP	GO:0030323	respiratory tube development	0.0645161	183/18800	2.89604e-06	2.82412e-05	1.30598e-05	MAN2A1/MAP2K1/MAPK1/MAPK3/MME/NOS3/PDGFRB/SREBF1/THRA/TNF	10
BP	GO:2001056	positive regulation of cysteine-type endopeptidase activity	0.0580645	143/18800	2.90193e-06	2.82412e-05	1.30598e-05	BAX/CASP1/CTSD/CYCS/F3/HMGB1/NLRP3/SIRT1/TNF	9
BP	GO:0050873	brown fat cell differentiation	0.0387097	49/18800	2.97447e-06	2.88775e-05	1.3354e-05	FABP4/FFAR4/MAPK14/PPARGC1A/PTGS2/SIRT1	6
BP	GO:1900103	positive regulation of endoplasmic reticulum unfolded protein response	0.0258065	13/18800	2.99931e-06	2.90486e-05	1.34332e-05	ATF6/BAX/PIK3R1/PTPN1	4
BP	GO:0002360	T cell lineage commitment	0.0322581	28/18800	3.0111e-06	2.90929e-05	1.34536e-05	BCL2/CTSL/MTOR/STAT3/TP53	5
BP	GO:0007204	positive regulation of cytosolic calcium ion concentration	0.083871	325/18800	3.06364e-06	2.95297e-05	1.36556e-05	BAX/BCL2/CD36/CNR1/CXCR3/EPO/FFAR4/GPR35/HMGB1/NOS1/P2RX4/PIK3CG/PRKACA	13
BP	GO:0007173	epidermal growth factor receptor signaling pathway	0.0516129	108/18800	3.12237e-06	3.0024e-05	1.38842e-05	AKT1/BRAF/EGFR/GRB2/PIK3C2A/PIK3CA/SRC/TGFB1	8
BP	GO:0043524	negative regulation of neuron apoptotic process	0.0580645	145/18800	3.25442e-06	3.1145e-05	1.44026e-05	ADORA2A/BAX/BCL2/CCL2/HMOX1/IL10/PIK3CA/PPARGC1A/TYRO3	9
BP	GO:0050729	positive regulation of inflammatory response	0.0580645	145/18800	3.25442e-06	3.1145e-05	1.44026e-05	ABCC1/CASP1/CNR1/FABP4/IL1B/LGALS1/PIK3CG/PTGS2/TNF	9
BP	GO:0050678	regulation of epithelial cell proliferation	0.0903226	382/18800	3.49214e-06	3.33408e-05	1.5418e-05	AKT1/BAX/CCL2/EGFR/F3/GPBAR1/HMGB1/HMOX1/IL10/PRKCA/SIRT1/STAT3/TGFB1/TNF	14
BP	GO:0001890	placenta development	0.0580645	147/18800	3.64312e-06	3.47e-05	1.60466e-05	AKT1/EGFR/GRB2/IL10/MAP2K1/MAPK1/MAPK14/MME/PTGS2	9
BP	GO:0001938	positive regulation of endothelial cell proliferation	0.0516129	111/18800	3.83548e-06	3.64461e-05	1.6854e-05	AKT1/F3/HMGB1/HMOX1/IL10/PRKCA/SIRT1/STAT3	8
BP	GO:0048872	homeostasis of number of cells	0.0774194	282/18800	3.96689e-06	3.76061e-05	1.73905e-05	AKT1/BAX/BCL2/CASP3/EPO/HMGB1/HMOX1/MAPK14/NOS3/PIK3CB/STAT3/THRA	12
BP	GO:0006970	response to osmotic stress	0.0451613	79/18800	3.98592e-06	3.76978e-05	1.74329e-05	BAX/CASP3/EPO/PTGS2/SLC2A1/TNF/TP53	7
BP	GO:1901654	response to ketone	0.0645161	190/18800	4.05101e-06	3.82237e-05	1.7676e-05	AKT1/CFTR/EPO/GLB1/PIK3CA/PLAT/SIRT1/SRC/SREBF1/TGFB1	10
BP	GO:0009185	ribonucleoside diphosphate metabolic process	0.0516129	112/18800	4.10193e-06	3.86137e-05	1.78564e-05	GAPDH/HK1/HK2/INSR/LDHA/NT5E/PPARA/STAT3	8
BP	GO:0035196	production of miRNAs involved in gene silencing by miRNA	0.0387097	52/18800	4.24313e-06	3.98498e-05	1.8428e-05	EGFR/MAP2K1/STAT3/TGFB1/TNF/TP53	6
BP	GO:0002703	regulation of leukocyte mediated immunity	0.0709677	236/18800	4.27617e-06	3.99049e-05	1.84535e-05	AGER/HMGB1/HMOX1/ICAM1/IL10/IL1B/NLRP3/NOS2/PRKCZ/TGFB1/TNF	11
BP	GO:0030595	leukocyte chemotaxis	0.0709677	236/18800	4.27617e-06	3.99049e-05	1.84535e-05	ADAM10/CCL2/CNR2/DPP4/HMGB1/IL10/IL1B/LGALS3/MAPK1/MAPK3/PIK3CG	11
BP	GO:0007584	response to nutrient	0.0580645	150/18800	4.30076e-06	3.99049e-05	1.84535e-05	ALPL/BECN1/CNR1/EPO/HMOX1/MTOR/PTGS2/SLC6A4/VCAM1	9
BP	GO:0070498	interleukin-1-mediated signaling pathway	0.0322581	30/18800	4.30842e-06	3.99049e-05	1.84535e-05	IKBKB/IL1B/IRAK4/MAPK3/RELA	5
BP	GO:1900101	regulation of endoplasmic reticulum unfolded protein response	0.0322581	30/18800	4.30842e-06	3.99049e-05	1.84535e-05	ATF6/BAX/HSPA5/PIK3R1/PTPN1	5
BP	GO:1990776	response to angiotensin	0.0322581	30/18800	4.30842e-06	3.99049e-05	1.84535e-05	NFE2L2/NFKB1/PTGS2/RELA/SRC	5
BP	GO:0046395	carboxylic acid catabolic process	0.0709677	238/18800	4.63588e-06	4.28393e-05	1.98105e-05	AKT1/AKT2/CNR1/FAAH/GLS/GPT/HSD17B10/NOS1/NOS2/NOS3/PPARA	11
BP	GO:0002695	negative regulation of leukocyte activation	0.0645161	193/18800	4.65704e-06	4.29364e-05	1.98554e-05	ADORA2A/CASP3/CNR1/CNR2/HMGB1/HMOX1/IL10/LGALS3/PDE5A/TYRO3	10
BP	GO:0006096	glycolytic process	0.0451613	81/18800	4.71599e-06	4.33807e-05	2.00608e-05	GAPDH/HK1/HK2/INSR/LDHA/PPARA/STAT3	7
BP	GO:0006163	purine nucleotide metabolic process	0.0903226	394/18800	4.98396e-06	4.57412e-05	2.11524e-05	GAPDH/HK1/HK2/INSR/LDHA/NOS1/NOS2/NOS3/NT5E/PDE5A/PPARA/PPARGC1A/STAT3/TGFB1	14
BP	GO:0021782	glial cell development	0.0516129	115/18800	4.99739e-06	4.57602e-05	2.11612e-05	ADORA2A/AGER/AKT1/AKT2/IL1B/SIRT2/TNF/VIM	8
BP	GO:0044409	entry into host	0.0580645	153/18800	5.05785e-06	4.62088e-05	2.13686e-05	CTSL/EGFR/HAVCR1/ICAM1/INSR/ITGB1/LGALS1/SRC/TYRO3	9
BP	GO:0006757	ATP generation from ADP	0.0451613	82/18800	5.1208e-06	4.65727e-05	2.15369e-05	GAPDH/HK1/HK2/INSR/LDHA/PPARA/STAT3	7
BP	GO:1905897	regulation of response to endoplasmic reticulum stress	0.0451613	82/18800	5.1208e-06	4.65727e-05	2.15369e-05	ATF6/BAX/HSPA5/NFE2L2/PIK3R1/PTPN1/SIRT1	7
BP	GO:0001933	negative regulation of protein phosphorylation	0.083871	341/18800	5.17044e-06	4.69182e-05	2.16967e-05	ADORA2A/AKT1/BAX/CASP3/FABP4/GSTP1/IL1B/PIK3CB/PRKCZ/PTPN1/SIRT1/SIRT2/TGFB1	13
BP	GO:0002286	T cell activation involved in immune response	0.0516129	116/18800	5.33043e-06	4.82614e-05	2.23178e-05	HMGB1/ICAM1/LGALS3/MTOR/NLRP3/PRKCZ/STAT3/TP53	8
BP	GO:0016054	organic acid catabolic process	0.0709677	242/18800	5.43546e-06	4.91019e-05	2.27065e-05	AKT1/AKT2/CNR1/FAAH/GLS/GPT/HSD17B10/NOS1/NOS2/NOS3/PPARA	11
BP	GO:1905952	regulation of lipid localization	0.0580645	155/18800	5.62378e-06	5.06895e-05	2.34407e-05	AKT1/AKT2/CD36/IL1B/NFKB1/P2RX4/PLIN2/PPARA/TNF	9
BP	GO:0010763	positive regulation of fibroblast migration	0.0258065	15/18800	5.65276e-06	5.07237e-05	2.34565e-05	ACTA2/AKT1/ITGB1/TGFB1	4
BP	GO:0034116	positive regulation of heterotypic cell-cell adhesion	0.0258065	15/18800	5.65276e-06	5.07237e-05	2.34565e-05	AGER/IL10/IL1B/TNF	4
BP	GO:0032872	regulation of stress-activated MAPK cascade	0.0645161	198/18800	5.84242e-06	5.23091e-05	2.41897e-05	AGER/EGFR/GSTP1/HMGB1/IL1B/MAP2K1/MAPK1/MAPK3/NOX1/TNF	10
BP	GO:0045765	regulation of angiogenesis	0.083871	345/18800	5.86525e-06	5.23971e-05	2.42303e-05	F3/HK2/HMOX1/IL10/IL1B/ITGB1/NFE2L2/NOS3/PIK3CB/PRKCA/SIRT1/STAT3/TNF	13
BP	GO:0048008	platelet-derived growth factor receptor signaling pathway	0.0387097	55/18800	5.92027e-06	5.26551e-05	2.43497e-05	F3/PDGFRB/PIK3C2A/PLAT/PTPN1/SRC	6
BP	GO:1905517	macrophage migration	0.0387097	55/18800	5.92027e-06	5.26551e-05	2.43497e-05	CCL2/LGALS3/MAPK1/MAPK3/P2RX4/P2RY12	6
BP	GO:0046320	regulation of fatty acid oxidation	0.0322581	32/18800	6.00785e-06	5.33163e-05	2.46554e-05	AKT1/AKT2/CNR1/PPARA/PPARGC1A	5
BP	GO:0043500	muscle adaptation	0.0516129	118/18800	6.05314e-06	5.34827e-05	2.47324e-05	BECN1/HMOX1/IL1B/NOS3/P2RX4/PDE5A/PPARA/PRKCA	8
BP	GO:1904019	epithelial cell apoptotic process	0.0516129	118/18800	6.05314e-06	5.34827e-05	2.47324e-05	CCL2/HMOX1/ICAM1/IL10/NFE2L2/PIK3CG/PPARA/TNF	8
BP	GO:0046889	positive regulation of lipid biosynthetic process	0.0451613	85/18800	6.51259e-06	5.72909e-05	2.64934e-05	AKT1/IL1B/MTOR/PPARA/PTGS2/SREBF1/TNF	7
BP	GO:2000243	positive regulation of reproductive process	0.0451613	85/18800	6.51259e-06	5.72909e-05	2.64934e-05	CACNA1H/INSR/PDE5A/PLAT/SIRT2/SRC/WT1	7
BP	GO:0046631	alpha-beta T cell activation	0.0580645	158/18800	6.57418e-06	5.76836e-05	2.6675e-05	ADORA2A/AGER/BCL2/CTSL/HMGB1/MTOR/NLRP3/PRKCZ/STAT3	9
BP	GO:0070918	primary sncRNA processing	0.0387097	56/18800	6.58587e-06	5.76836e-05	2.6675e-05	EGFR/MAP2K1/STAT3/TGFB1/TNF/TP53	6
BP	GO:0070302	regulation of stress-activated protein kinase signaling cascade	0.0645161	201/18800	6.67238e-06	5.83146e-05	2.69668e-05	AGER/EGFR/GSTP1/HMGB1/IL1B/MAP2K1/MAPK1/MAPK3/NOX1/TNF	10
BP	GO:0002702	positive regulation of production of molecular mediator of immune response	0.0516129	120/18800	6.85707e-06	5.96996e-05	2.76073e-05	CD36/HK1/IL10/IL1B/NLRP3/PRKCZ/SIRT1/TGFB1	8
BP	GO:0002699	positive regulation of immune effector process	0.0709677	248/18800	6.86049e-06	5.96996e-05	2.76073e-05	CD36/HK1/HMOX1/IL10/IL1B/NLRP3/NOS2/PRKCZ/SIRT1/TGFB1/TNF	11
BP	GO:2000191	regulation of fatty acid transport	0.0322581	33/18800	7.03378e-06	6.08765e-05	2.81515e-05	AKT1/AKT2/IL1B/P2RX4/PPARA	5
BP	GO:0006112	energy reserve metabolic process	0.0451613	86/18800	7.04106e-06	6.08765e-05	2.81515e-05	AKT1/AKT2/GYS1/INSR/MTOR/PYGL/PYGM	7
BP	GO:1900542	regulation of purine nucleotide metabolic process	0.0451613	86/18800	7.04106e-06	6.08765e-05	2.81515e-05	INSR/NOS1/NOS2/NOS3/PPARA/PPARGC1A/STAT3	7
BP	GO:0002262	myeloid cell homeostasis	0.0580645	160/18800	7.28154e-06	6.28208e-05	2.90506e-05	BAX/CASP3/EPO/HMGB1/HMOX1/MAPK14/PIK3CB/STAT3/THRA	9
BP	GO:0031649	heat generation	0.0258065	16/18800	7.48869e-06	6.43325e-05	2.97497e-05	CNR1/IL1B/PTGS2/TNF	4
BP	GO:0034349	glial cell apoptotic process	0.0258065	16/18800	7.48869e-06	6.43325e-05	2.97497e-05	CASP3/CCL2/PRKCA/TP53	4
BP	GO:0010232	vascular transport	0.0451613	87/18800	7.60468e-06	6.50515e-05	3.00822e-05	ABCC1/AGER/CD36/INSR/SLC29A1/SLC2A1/SLC5A1	7
BP	GO:0150104	transport across blood-brain barrier	0.0451613	87/18800	7.60468e-06	6.50515e-05	3.00822e-05	ABCC1/AGER/CD36/INSR/SLC29A1/SLC2A1/SLC5A1	7
BP	GO:0050806	positive regulation of synaptic transmission	0.0580645	161/18800	7.65899e-06	6.53773e-05	3.02329e-05	ADORA2A/AGER/CCL2/CNR1/MAPK1/MME/PRKCZ/PTGS2/TNF	9
BP	GO:0014902	myotube differentiation	0.0516129	122/18800	7.74946e-06	6.60097e-05	3.05253e-05	BCL2/CACNA1H/ITGB1/KLF5/MAPK14/MTOR/NOS1/NPHS1	8
BP	GO:0046488	phosphatidylinositol metabolic process	0.0580645	162/18800	8.05307e-06	6.84511e-05	3.16543e-05	BECN1/PDGFRB/PIK3C2A/PIK3C2B/PIK3C2G/PIK3CA/PIK3CB/PIK3CG/PIK3R1	9
BP	GO:0033619	membrane protein proteolysis	0.0387097	58/18800	8.09935e-06	6.86995e-05	3.17692e-05	ADAM10/IL10/IL1B/TGFB1/TMPRSS6/TNF	6
BP	GO:0006140	regulation of nucleotide metabolic process	0.0451613	88/18800	8.20526e-06	6.92351e-05	3.20169e-05	INSR/NOS1/NOS2/NOS3/PPARA/PPARGC1A/STAT3	7
BP	GO:0051480	regulation of cytosolic calcium ion concentration	0.083871	356/18800	8.22005e-06	6.92351e-05	3.20169e-05	BAX/BCL2/CD36/CNR1/CXCR3/EPO/FFAR4/GPR35/HMGB1/NOS1/P2RX4/PIK3CG/PRKACA	13
BP	GO:0032355	response to estradiol	0.0516129	123/18800	8.23123e-06	6.92351e-05	3.20169e-05	CASP3/EGFR/IL10/PDGFRB/PTGS2/SLC6A4/STAT3/TGFB1	8
BP	GO:0097237	cellular response to toxic substance	0.0516129	123/18800	8.23123e-06	6.92351e-05	3.20169e-05	CD36/GSTP1/MPO/NFE2L2/NOS3/PTGS1/PTGS2/TNF	8
BP	GO:0007162	negative regulation of cell adhesion	0.0774194	305/18800	8.8003e-06	7.38675e-05	3.4159e-05	ADAM10/ADORA2A/AKT1/CASP3/HMGB1/IL10/LGALS3/PDE5A/PIK3R1/PPARA/SRC/TGFB1	12
BP	GO:0046686	response to cadmium ion	0.0387097	59/18800	8.95531e-06	7.50123e-05	3.46885e-05	AKT1/CHUK/EGFR/HMOX1/MAPK1/MAPK3	6
BP	GO:0016051	carbohydrate biosynthetic process	0.0645161	209/18800	9.40259e-06	7.85955e-05	3.63455e-05	AKT1/AKT2/GPT/GYS1/INSR/NFKB1/PPARA/PPARGC1A/SIRT1/TGFB1	10
BP	GO:0098810	neurotransmitter reuptake	0.0322581	35/18800	9.49391e-06	7.91945e-05	3.66225e-05	ITGB1/NOS1/SLC29A1/SLC6A2/SLC6A4	5
BP	GO:0070301	cellular response to hydrogen peroxide	0.0451613	90/18800	9.52491e-06	7.9289e-05	3.66661e-05	BECN1/IL10/MET/NFE2L2/RELA/SIRT1/SRC	7
BP	GO:0044539	long-chain fatty acid import into cell	0.0258065	17/18800	9.73014e-06	8.06641e-05	3.7302e-05	AKT1/AKT2/CD36/SLC2A1	4
BP	GO:2000811	negative regulation of anoikis	0.0258065	17/18800	9.73014e-06	8.06641e-05	3.7302e-05	BCL2/ITGB1/PIK3CA/SRC	4
BP	GO:0046824	positive regulation of nucleocytoplasmic transport	0.0387097	60/18800	9.88309e-06	8.15962e-05	3.77331e-05	IL1B/MAPK14/PIK3R1/PRKACA/PTGS2/TGFB1	6
BP	GO:1903078	positive regulation of protein localization to plasma membrane	0.0387097	60/18800	9.88309e-06	8.15962e-05	3.77331e-05	AKT1/EGFR/ITGB1/LGALS3/PIK3R1/TNF	6
BP	GO:0007346	regulation of mitotic cell cycle	0.0967742	478/18800	1.00902e-05	8.31356e-05	3.8445e-05	AKT1/BCL2/BLM/CCL2/CDK2/EGFR/IL10/IL1B/INSR/PDGFRB/PRKCA/SIRT1/SIRT2/TNF/TP53	15
BP	GO:0008016	regulation of heart contraction	0.0645161	211/18800	1.02195e-05	8.40294e-05	3.88583e-05	CACNA1H/NOS1/NOS3/P2RX4/PDE5A/PIK3CG/PRKACA/SREBF1/THRA/TNF	10
BP	GO:0034113	heterotypic cell-cell adhesion	0.0387097	61/18800	1.08872e-05	8.93369e-05	4.13127e-05	AGER/IL10/IL1B/ITGB1/TNF/VCAM1	6
BP	GO:0051604	protein maturation	0.0774194	314/18800	1.17831e-05	9.64922e-05	4.46215e-05	ADAM10/CASP1/CASP3/CTSL/CYCS/DPP4/F3/KLK1/MME/PLAT/PRKACA/SRC	12
BP	GO:0022617	extracellular matrix disassembly	0.0387097	62/18800	1.19722e-05	9.78418e-05	4.52456e-05	ADAM10/DPP4/MMP1/MMP3/TGFB1/TMPRSS6	6
BP	GO:0009132	nucleoside diphosphate metabolic process	0.0516129	130/18800	1.23657e-05	0.000100362	4.6411e-05	GAPDH/HK1/HK2/INSR/LDHA/NT5E/PPARA/STAT3	8
BP	GO:0030730	sequestering of triglyceride	0.0258065	18/18800	1.243e-05	0.000100362	4.6411e-05	IL1B/PLIN2/PPARA/TNF	4
BP	GO:0045722	positive regulation of gluconeogenesis	0.0258065	18/18800	1.243e-05	0.000100362	4.6411e-05	GPT/PPARA/PPARGC1A/SIRT1	4
BP	GO:0140354	lipid import into cell	0.0258065	18/18800	1.243e-05	0.000100362	4.6411e-05	AKT1/AKT2/CD36/SLC2A1	4
BP	GO:1902001	fatty acid transmembrane transport	0.0258065	18/18800	1.243e-05	0.000100362	4.6411e-05	AKT1/AKT2/CD36/SLC2A1	4
BP	GO:2000641	regulation of early endosome to late endosome transport	0.0258065	18/18800	1.243e-05	0.000100362	4.6411e-05	MAP2K1/MAPK1/MAPK3/SRC	4
BP	GO:0042982	amyloid precursor protein metabolic process	0.0451613	95/18800	1.36113e-05	0.00010968	5.072e-05	ACHE/ADAM10/AGER/CASP3/DYRK1A/RELA/TNF	7
BP	GO:0072594	establishment of protein localization to organelle	0.0903226	431/18800	1.37603e-05	0.000110659	5.11728e-05	AKT1/BAX/CD36/HK1/HK2/HSP90AA1/HSPA5/MAPK14/PIK3R1/PTGS2/SREBF1/STAT3/TGFB1/TP53	14
BP	GO:0060249	anatomical structure homeostasis	0.0774194	319/18800	1.37959e-05	0.000110724	5.12031e-05	BAX/BCL2/CNR1/ITGB1/NOS3/P2RX4/PRKCA/PTGS2/SLC2A1/SLC6A2/SRC/TYRO3	12
BP	GO:0042129	regulation of T cell proliferation	0.0580645	174/18800	1.43141e-05	0.000114655	5.30208e-05	AGER/CASP3/EPO/HMGB1/IL10/IL1B/LGALS3/PDE5A/VCAM1	9
BP	GO:0001885	endothelial cell development	0.0387097	64/18800	1.44047e-05	0.000115152	5.32503e-05	FASN/ICAM1/IKBKB/IL1B/MET/TNF	6
BP	GO:0046890	regulation of lipid biosynthetic process	0.0580645	175/18800	1.49852e-05	0.000119555	5.52867e-05	AKT1/IL1B/MTOR/NFKB1/PPARA/PTGS2/SIRT1/SREBF1/TNF	9
BP	GO:0051348	negative regulation of transferase activity	0.0709677	270/18800	1.52485e-05	0.000121415	5.61469e-05	ADORA2A/AKT1/CASP3/FABP4/GSTP1/IL1B/PIK3CB/PTPN1/SIRT1/SRC/TP53	11
BP	GO:0006661	phosphatidylinositol biosynthetic process	0.0516129	134/18800	1.54299e-05	0.000122618	5.67029e-05	BECN1/PIK3C2A/PIK3C2B/PIK3C2G/PIK3CA/PIK3CB/PIK3CG/PIK3R1	8
BP	GO:0032642	regulation of chemokine production	0.0451613	97/18800	1.56078e-05	0.000123302	5.70192e-05	AGER/GSTP1/HMGB1/HMOX1/IL10/IL1B/TNF	7
BP	GO:0032755	positive regulation of interleukin-6 production	0.0451613	97/18800	1.56078e-05	0.000123302	5.70192e-05	AGER/CD36/HMGB1/IL1B/NOS2/STAT3/TNF	7
BP	GO:0044264	cellular polysaccharide metabolic process	0.0451613	97/18800	1.56078e-05	0.000123302	5.70192e-05	AKT1/AKT2/GYS1/INSR/MGAM/PYGL/PYGM	7
BP	GO:0031056	regulation of histone modification	0.0580645	176/18800	1.56829e-05	0.000123653	5.71815e-05	DNMT1/IL1B/KDM1A/MAPK3/NOS1/PPARGC1A/SIRT1/SREBF1/TP53	9
BP	GO:0032885	regulation of polysaccharide biosynthetic process	0.0322581	39/18800	1.63967e-05	0.000128615	5.94765e-05	AKT1/AKT2/INSR/NFKB1/TGFB1	5
BP	GO:0045923	positive regulation of fatty acid metabolic process	0.0322581	39/18800	1.63967e-05	0.000128615	5.94765e-05	AKT2/IL1B/PPARA/PPARGC1A/PTGS2	5
BP	GO:0052126	movement in host environment	0.0580645	177/18800	1.64081e-05	0.000128615	5.94765e-05	CTSL/EGFR/HAVCR1/ICAM1/INSR/ITGB1/LGALS1/SRC/TYRO3	9
BP	GO:0032602	chemokine production	0.0451613	98/18800	1.66933e-05	0.000130597	6.03927e-05	AGER/GSTP1/HMGB1/HMOX1/IL10/IL1B/TNF	7
BP	GO:0033157	regulation of intracellular protein transport	0.0645161	224/18800	1.718e-05	0.000133433	6.17044e-05	AKT2/CD36/IL1B/MAPK14/PIK3R1/PRKACA/PTGS2/PTPN1/SREBF1/TGFB1	10
BP	GO:0015909	long-chain fatty acid transport	0.0387097	66/18800	1.72215e-05	0.000133433	6.17044e-05	AKT1/AKT2/CD36/FABP4/PLIN2/SLC2A1	6
BP	GO:0030193	regulation of blood coagulation	0.0387097	66/18800	1.72215e-05	0.000133433	6.17044e-05	CD36/F3/NFE2L2/NOS3/PLAT/TFPI	6
BP	GO:0034605	cellular response to heat	0.0387097	66/18800	1.72215e-05	0.000133433	6.17044e-05	HMOX1/HSP90AA1/MTOR/PRKACA/PTGS2/SIRT1	6
BP	GO:0050435	amyloid-beta metabolic process	0.0387097	66/18800	1.72215e-05	0.000133433	6.17044e-05	BECN1/CASP3/DYRK1A/MME/RELA/TNF	6
BP	GO:0006165	nucleoside diphosphate phosphorylation	0.0451613	99/18800	1.78405e-05	0.000137964	6.37996e-05	GAPDH/HK1/HK2/INSR/LDHA/PPARA/STAT3	7
BP	GO:0008406	gonad development	0.0645161	226/18800	1.85495e-05	0.000142821	6.60459e-05	BAX/BCL2/CASP3/HSPA5/INSR/NOS3/PDGFRB/SIRT1/SRC/WT1	10
BP	GO:0009743	response to carbohydrate	0.0645161	226/18800	1.85495e-05	0.000142821	6.60459e-05	AGER/CASP3/CFTR/ICAM1/IL1B/PIK3CA/PRKACA/PTGS2/SLC29A1/SREBF1	10
BP	GO:0044275	cellular carbohydrate catabolic process	0.0322581	40/18800	1.86151e-05	0.000142821	6.60459e-05	MGAM/PYGL/PYGM/SI/TP53	5
BP	GO:0097009	energy homeostasis	0.0322581	40/18800	1.86151e-05	0.000142821	6.60459e-05	CD36/PIK3CA/PPARGC1A/SIRT1/STAT3	5
BP	GO:0045787	positive regulation of cell cycle	0.0774194	329/18800	1.87411e-05	0.000142821	6.60459e-05	AKT1/BECN1/EGFR/IL10/IL1B/INSR/PDGFRB/PRKCA/SIRT2/SLC6A4/SRC/TNF	12
BP	GO:0045600	positive regulation of fat cell differentiation	0.0387097	67/18800	1.87876e-05	0.000142821	6.60459e-05	AKT1/CARM1/FFAR4/KLF5/MAPK14/PTGS2	6
BP	GO:0051926	negative regulation of calcium ion transport	0.0387097	67/18800	1.87876e-05	0.000142821	6.60459e-05	BCL2/EPO/GPR35/NOS1/NOS3/PTGS2	6
BP	GO:1901224	positive regulation of NIK/NF-kappaB signaling	0.0387097	67/18800	1.87876e-05	0.000142821	6.60459e-05	AGER/EGFR/IL1B/NR3C2/RELA/TNF	6
BP	GO:1904377	positive regulation of protein localization to cell periphery	0.0387097	67/18800	1.87876e-05	0.000142821	6.60459e-05	AKT1/EGFR/ITGB1/LGALS3/PIK3R1/TNF	6
BP	GO:0046939	nucleotide phosphorylation	0.0451613	100/18800	1.90519e-05	0.000144286	6.67233e-05	GAPDH/HK1/HK2/INSR/LDHA/PPARA/STAT3	7
BP	GO:0098869	cellular oxidant detoxification	0.0451613	100/18800	1.90519e-05	0.000144286	6.67233e-05	CD36/GSTP1/MPO/NFE2L2/NOS3/PTGS1/PTGS2	7
BP	GO:0031998	regulation of fatty acid beta-oxidation	0.0258065	20/18800	1.94295e-05	0.00014687	6.7918e-05	AKT1/AKT2/CNR1/PPARA	4
BP	GO:0002720	positive regulation of cytokine production involved in immune response	0.0387097	68/18800	2.04666e-05	0.000153557	7.10104e-05	CD36/HK1/IL1B/NLRP3/PRKCZ/SIRT1	6
BP	GO:0042987	amyloid precursor protein catabolic process	0.0387097	68/18800	2.04666e-05	0.000153557	7.10104e-05	ADAM10/AGER/CASP3/DYRK1A/RELA/TNF	6
BP	GO:0046626	regulation of insulin receptor signaling pathway	0.0387097	68/18800	2.04666e-05	0.000153557	7.10104e-05	IL1B/PIK3R1/PRKCZ/PTPN1/SIRT1/SRC	6
BP	GO:1900046	regulation of hemostasis	0.0387097	68/18800	2.04666e-05	0.000153557	7.10104e-05	CD36/F3/NFE2L2/NOS3/PLAT/TFPI	6
BP	GO:0050670	regulation of lymphocyte proliferation	0.0645161	230/18800	2.15721e-05	0.00016155	7.47067e-05	AGER/BCL2/CASP3/EPO/HMGB1/IL10/IL1B/LGALS3/PDE5A/VCAM1	10
BP	GO:0035710	CD4-positive, alpha-beta T cell activation	0.0451613	102/18800	2.16792e-05	0.000161751	7.47995e-05	AGER/CTSL/HMGB1/MTOR/NLRP3/PRKCZ/STAT3	7
BP	GO:0062014	negative regulation of small molecule metabolic process	0.0451613	102/18800	2.16792e-05	0.000161751	7.47995e-05	AKT1/CNR1/NFKB1/PPARA/SIRT1/STAT3/TP53	7
BP	GO:0007548	sex differentiation	0.0709677	281/18800	2.20772e-05	0.000164416	7.6032e-05	BAX/BCL2/CASP3/HSPA5/INSR/NOS3/PDGFRB/SIRT1/SRC/TYRO3/WT1	11
BP	GO:0006869	lipid transport	0.083871	391/18800	2.21689e-05	0.000164491	7.60666e-05	ABCC1/AKT1/AKT2/CD36/CFTR/FABP4/IL1B/NFKB1/NOS2/P2RX4/PLIN2/PPARA/SLC2A1	13
BP	GO:0030099	myeloid cell differentiation	0.083871	391/18800	2.21689e-05	0.000164491	7.60666e-05	CASP3/EPO/FASN/MAPK14/MTOR/PIK3R1/PRKCA/SIRT1/SRC/STAT3/TGFB1/THRA/TNF	13
BP	GO:0045137	development of primary sexual characteristics	0.0645161	231/18800	2.23907e-05	0.000165831	7.66863e-05	BAX/BCL2/CASP3/HSPA5/INSR/NOS3/PDGFRB/SIRT1/SRC/WT1	10
BP	GO:1901796	regulation of signal transduction by p53 class mediator	0.0451613	103/18800	2.31008e-05	0.000170152	7.86844e-05	AKT1/BCL2/DYRK1A/KDM1A/MTOR/SIRT1/TP53	7
BP	GO:1903076	regulation of protein localization to plasma membrane	0.0451613	103/18800	2.31008e-05	0.000170152	7.86844e-05	AKT1/EGFR/ITGB1/LGALS3/PIK3R1/TGFB1/TNF	7
BP	GO:1905477	positive regulation of protein localization to membrane	0.0451613	103/18800	2.31008e-05	0.000170152	7.86844e-05	AKT1/AKT2/EGFR/ITGB1/LGALS3/PIK3R1/TNF	7
BP	GO:0002274	myeloid leukocyte activation	0.0645161	232/18800	2.32358e-05	0.000170834	7.89999e-05	ADAM10/AGER/CNR1/CNR2/HAVCR1/HMGB1/HMOX1/IL10/PIK3CG/TNF	10
BP	GO:0032147	activation of protein kinase activity	0.0516129	142/18800	2.34988e-05	0.000172453	7.97485e-05	CAMKK2/EPO/INSR/MAP2K1/MTOR/PIK3CA/PRKCZ/SRC	8
BP	GO:0030574	collagen catabolic process	0.0322581	42/18800	2.37481e-05	0.000173022	8.00117e-05	CTSL/ITGB1/MMP1/MMP3/TMPRSS6	5
BP	GO:0032735	positive regulation of interleukin-12 production	0.0322581	42/18800	2.37481e-05	0.000173022	8.00117e-05	AGER/CD36/HMGB1/MAPK14/RELA	5
BP	GO:0045022	early endosome to late endosome transport	0.0322581	42/18800	2.37481e-05	0.000173022	8.00117e-05	BECN1/MAP2K1/MAPK1/MAPK3/SRC	5
BP	GO:1900371	regulation of purine nucleotide biosynthetic process	0.0322581	42/18800	2.37481e-05	0.000173022	8.00117e-05	NOS1/NOS2/NOS3/PPARA/PPARGC1A	5
BP	GO:0007252	I-kappaB phosphorylation	0.0258065	21/18800	2.38475e-05	0.000173432	8.02015e-05	AKT1/CHUK/IKBKB/TNF	4
BP	GO:0032944	regulation of mononuclear cell proliferation	0.0645161	233/18800	2.41081e-05	0.000174957	8.09065e-05	AGER/BCL2/CASP3/EPO/HMGB1/IL10/IL1B/LGALS3/PDE5A/VCAM1	10
BP	GO:0042698	ovulation cycle	0.0387097	70/18800	2.41874e-05	0.000174957	8.09065e-05	CASP3/HSPA5/NOS3/SIRT1/SRC/TYRO3	6
BP	GO:0051057	positive regulation of small GTPase mediated signal transduction	0.0387097	70/18800	2.41874e-05	0.000174957	8.09065e-05	EPO/GPR35/PDGFRB/PIK3CB/PIK3CG/SRC	6
BP	GO:0046822	regulation of nucleocytoplasmic transport	0.0451613	104/18800	2.45983e-05	0.00017761	8.21336e-05	CD36/IL1B/MAPK14/PIK3R1/PRKACA/PTGS2/TGFB1	7
BP	GO:0001508	action potential	0.0516129	143/18800	2.47193e-05	0.000178165	8.239e-05	CACNA1H/CD36/CNR1/CNR2/GPR35/MTOR/P2RX4/TNF	8
BP	GO:0006874	cellular calcium ion homeostasis	0.0903226	456/18800	2.56979e-05	0.000184887	8.54988e-05	BAX/BCL2/CD36/CNR1/CXCR3/EPO/FFAR4/GPR35/HMGB1/NOS1/P2RX4/PIK3CB/PIK3CG/PRKACA	14
BP	GO:0097305	response to alcohol	0.0645161	235/18800	2.59375e-05	0.000186278	8.61418e-05	AKT1/BLM/CFTR/CNR1/GLB1/PPARA/SREBF1/TGFB1/TNF/VCAM1	10
BP	GO:1903038	negative regulation of leukocyte cell-cell adhesion	0.0516129	144/18800	2.59926e-05	0.000186342	8.61713e-05	ADORA2A/AKT1/CASP3/HMGB1/IL10/LGALS3/PDE5A/PPARA	8
BP	GO:0045833	negative regulation of lipid metabolic process	0.0451613	105/18800	2.6175e-05	0.000186469	8.623e-05	AKT1/CNR1/IL1B/NFKB1/PIK3CG/SIRT1/TNF	7
BP	GO:0031507	heterochromatin assembly	0.0387097	71/18800	2.62417e-05	0.000186469	8.623e-05	CDK2/DNMT1/KDM1A/PIK3CA/SIRT1/SIRT2	6
BP	GO:0050805	negative regulation of synaptic transmission	0.0387097	71/18800	2.62417e-05	0.000186469	8.623e-05	ACHE/AGER/CNR2/IL1B/PTGS2/SLC6A4	6
BP	GO:0050818	regulation of coagulation	0.0387097	71/18800	2.62417e-05	0.000186469	8.623e-05	CD36/F3/NFE2L2/NOS3/PLAT/TFPI	6
BP	GO:0051881	regulation of mitochondrial membrane potential	0.0387097	71/18800	2.62417e-05	0.000186469	8.623e-05	ADORA2A/AKT1/AKT2/BAX/BCL2/SRC	6
BP	GO:0002819	regulation of adaptive immune response	0.0580645	188/18800	2.64675e-05	0.000187742	8.68188e-05	AGER/HMGB1/IL10/IL1B/NLRP3/PRKCZ/SIRT1/TGFB1/TNF	9
BP	GO:0001504	neurotransmitter uptake	0.0322581	43/18800	2.66951e-05	0.000188362	8.71055e-05	ITGB1/NOS1/SLC29A1/SLC6A2/SLC6A4	5
BP	GO:0014002	astrocyte development	0.0322581	43/18800	2.66951e-05	0.000188362	8.71055e-05	ADORA2A/AGER/IL1B/TNF/VIM	5
BP	GO:0030808	regulation of nucleotide biosynthetic process	0.0322581	43/18800	2.66951e-05	0.000188362	8.71055e-05	NOS1/NOS2/NOS3/PPARA/PPARGC1A	5
BP	GO:0006090	pyruvate metabolic process	0.0451613	106/18800	2.78339e-05	0.000195712	9.05044e-05	GAPDH/HK1/HK2/INSR/LDHA/PPARA/STAT3	7
BP	GO:0019395	fatty acid oxidation	0.0451613	106/18800	2.78339e-05	0.000195712	9.05044e-05	AKT1/AKT2/CNR1/HSD17B10/MAPK14/PPARA/PPARGC1A	7
BP	GO:0046718	viral entry into host cell	0.0516129	146/18800	2.87045e-05	0.000201482	9.31725e-05	CTSL/EGFR/HAVCR1/ICAM1/INSR/ITGB1/LGALS1/TYRO3	8
BP	GO:0002363	alpha-beta T cell lineage commitment	0.0258065	22/18800	2.89603e-05	0.000201871	9.33524e-05	BCL2/CTSL/MTOR/STAT3	4
BP	GO:0043369	CD4-positive or CD8-positive, alpha-beta T cell lineage commitment	0.0258065	22/18800	2.89603e-05	0.000201871	9.33524e-05	BCL2/CTSL/MTOR/STAT3	4
BP	GO:0090335	regulation of brown fat cell differentiation	0.0258065	22/18800	2.89603e-05	0.000201871	9.33524e-05	FFAR4/MAPK14/PTGS2/SIRT1	4
BP	GO:2000810	regulation of bicellular tight junction assembly	0.0258065	22/18800	2.89603e-05	0.000201871	9.33524e-05	GPBAR1/IKBKB/PRKACA/TNF	4
BP	GO:0033209	tumor necrosis factor-mediated signaling pathway	0.0451613	107/18800	2.95785e-05	0.000205824	9.51804e-05	CASP1/CHUK/GSTP1/IKBKB/RELA/TNF/TP53	7
BP	GO:0051701	biological process involved in interaction with host	0.0580645	191/18800	2.99811e-05	0.000208266	9.63096e-05	CTSL/EGFR/HAVCR1/ICAM1/INSR/ITGB1/LGALS1/SRC/TYRO3	9
BP	GO:0005977	glycogen metabolic process	0.0387097	73/18800	3.07713e-05	0.00021302	9.85083e-05	AKT1/AKT2/GYS1/INSR/PYGL/PYGM	6
BP	GO:2000573	positive regulation of DNA biosynthetic process	0.0387097	73/18800	3.07713e-05	0.00021302	9.85083e-05	HSP90AA1/MAPK1/MAPK3/PDGFRB/SRC/TNF	6
BP	GO:0009746	response to hexose	0.0580645	193/18800	3.2537e-05	0.000224857	0.000103982	AGER/CASP3/CFTR/ICAM1/PIK3CA/PRKACA/PTGS2/SLC29A1/SREBF1	9
BP	GO:0000271	polysaccharide biosynthetic process	0.0387097	74/18800	3.32605e-05	0.000227954	0.000105414	AKT1/AKT2/GYS1/INSR/NFKB1/TGFB1	6
BP	GO:0002861	regulation of inflammatory response to antigenic stimulus	0.0322581	45/18800	3.34357e-05	0.000227954	0.000105414	CNR1/IL10/MAPK14/SRC/TNF	5
BP	GO:0007520	myoblast fusion	0.0322581	45/18800	3.34357e-05	0.000227954	0.000105414	CACNA1H/ITGB1/MAPK14/NOS1/NPHS1	5
BP	GO:0008631	intrinsic apoptotic signaling pathway in response to oxidative stress	0.0322581	45/18800	3.34357e-05	0.000227954	0.000105414	AKT1/BCL2/NFE2L2/NOX1/SIRT1	5
BP	GO:0031295	T cell costimulation	0.0322581	45/18800	3.34357e-05	0.000227954	0.000105414	AKT1/DPP4/LGALS1/PIK3CA/SRC	5
BP	GO:0032881	regulation of polysaccharide metabolic process	0.0322581	45/18800	3.34357e-05	0.000227954	0.000105414	AKT1/AKT2/INSR/NFKB1/TGFB1	5
BP	GO:0098927	vesicle-mediated transport between endosomal compartments	0.0322581	45/18800	3.34357e-05	0.000227954	0.000105414	BECN1/MAP2K1/MAPK1/MAPK3/SRC	5
BP	GO:0006936	muscle contraction	0.0774194	349/18800	3.34377e-05	0.000227954	0.000105414	ACTA2/CACNA1H/MTOR/NOS1/P2RX4/PDE5A/PIK3C2A/PIK3CA/PIK3CG/PRKACA/PTGS2/TNF	12
BP	GO:0055074	calcium ion homeostasis	0.0903226	468/18800	3.4142e-05	0.000232361	0.000107452	BAX/BCL2/CD36/CNR1/CXCR3/EPO/FFAR4/GPR35/HMGB1/NOS1/P2RX4/PIK3CB/PIK3CG/PRKACA	14
BP	GO:0019430	removal of superoxide radicals	0.0258065	23/18800	3.48329e-05	0.000236265	0.000109258	CD36/MPO/NFE2L2/NOS3	4
BP	GO:0030728	ovulation	0.0258065	23/18800	3.48329e-05	0.000236265	0.000109258	NOS3/PLAT/PTGS2/SIRT1	4
BP	GO:0002831	regulation of response to biotic stimulus	0.0774194	351/18800	3.53488e-05	0.000239038	0.00011054	CD36/HMGB1/HSP90AA1/IKBKB/IL1B/MAPK3/NFE2L2/PRKCA/PTPN1/SIRT2/SRC/TYRO3	12
BP	GO:1901222	regulation of NIK/NF-kappaB signaling	0.0451613	110/18800	3.53603e-05	0.000239038	0.00011054	AGER/EGFR/IL1B/NLRP3/NR3C2/RELA/TNF	7
BP	GO:0002437	inflammatory response to antigenic stimulus	0.0387097	75/18800	3.59087e-05	0.000242339	0.000112066	CNR1/HMGB1/IL10/MAPK14/SRC/TNF	6
BP	GO:0010720	positive regulation of cell development	0.0709677	297/18800	3.66709e-05	0.000246959	0.000114203	BCL2/IL1B/KDM1A/MAN2A1/MAP2K1/MME/MTOR/PDE5A/SIRT2/TGFB1/TNF	11
BP	GO:0043393	regulation of protein binding	0.0580645	196/18800	3.6716e-05	0.000246959	0.000114203	AKT1/BAX/IL10/KDM1A/MAPK3/PPARA/PRKACA/PRMT7/SRC	9
BP	GO:0014066	regulation of phosphatidylinositol 3-kinase signaling	0.0451613	111/18800	3.74822e-05	0.000250857	0.000116005	BECN1/EGFR/INSR/PDGFRB/SIRT1/SRC/TNF	7
BP	GO:0046632	alpha-beta T cell differentiation	0.0451613	111/18800	3.74822e-05	0.000250857	0.000116005	BCL2/CTSL/HMGB1/MTOR/NLRP3/PRKCZ/STAT3	7
BP	GO:0071347	cellular response to interleukin-1	0.0451613	111/18800	3.74822e-05	0.000250857	0.000116005	CCL2/IKBKB/IL1B/IRAK4/MAPK3/NFKB1/RELA	7
BP	GO:0030968	endoplasmic reticulum unfolded protein response	0.0387097	76/18800	3.87236e-05	0.000258735	0.000119649	ATF6/BAX/HSPA5/NFE2L2/PIK3R1/PTPN1	6
BP	GO:0034440	lipid oxidation	0.0451613	112/18800	3.97076e-05	0.00026487	0.000122486	AKT1/AKT2/CNR1/HSD17B10/MAPK14/PPARA/PPARGC1A	7
BP	GO:0031647	regulation of protein stability	0.0709677	300/18800	4.01788e-05	0.000267571	0.000123735	BCL2/CASP3/GAPDH/HSP90AA1/MAPK1/PIK3R1/PPARGC1A/SIRT1/SRC/SREBF1/TP53	11
BP	GO:0022408	negative regulation of cell-cell adhesion	0.0580645	199/18800	4.13408e-05	0.000272085	0.000125822	ADORA2A/AKT1/CASP3/HMGB1/IL10/LGALS3/PDE5A/PPARA/TGFB1	9
BP	GO:0031294	lymphocyte costimulation	0.0322581	47/18800	4.1426e-05	0.000272085	0.000125822	AKT1/DPP4/LGALS1/PIK3CA/SRC	5
BP	GO:0051972	regulation of telomerase activity	0.0322581	47/18800	4.1426e-05	0.000272085	0.000125822	HSP90AA1/MAPK1/MAPK3/SRC/TP53	5
BP	GO:0060711	labyrinthine layer development	0.0322581	47/18800	4.1426e-05	0.000272085	0.000125822	AKT1/GRB2/IL10/MAP2K1/MAPK1	5
BP	GO:0070849	response to epidermal growth factor	0.0322581	47/18800	4.1426e-05	0.000272085	0.000125822	AKT1/BECN1/EGFR/MAPK1/MAPK3	5
BP	GO:1905953	negative regulation of lipid localization	0.0322581	47/18800	4.1426e-05	0.000272085	0.000125822	AKT1/AKT2/NFKB1/PPARA/TNF	5
BP	GO:0035994	response to muscle stretch	0.0258065	24/18800	4.1532e-05	0.000272085	0.000125822	MAPK14/NFKB1/PIK3CA/RELA	4
BP	GO:0036003	positive regulation of transcription from RNA polymerase II promoter in response to stress	0.0258065	24/18800	4.1532e-05	0.000272085	0.000125822	ATF6/HSPA5/NFE2L2/TP53	4
BP	GO:0048143	astrocyte activation	0.0258065	24/18800	4.1532e-05	0.000272085	0.000125822	ADORA2A/AGER/IL1B/TNF	4
BP	GO:2000209	regulation of anoikis	0.0258065	24/18800	4.1532e-05	0.000272085	0.000125822	BCL2/ITGB1/PIK3CA/SRC	4
BP	GO:0097530	granulocyte migration	0.0516129	154/18800	4.2043e-05	0.000274986	0.000127163	CCL2/DPP4/IL1B/IRAK4/LGALS3/MAPK1/MAPK3/PIK3CG	8
BP	GO:0006814	sodium ion transport	0.0645161	249/18800	4.24061e-05	0.000276911	0.000128054	AKT1/CACNA1H/NOS1/NOS3/P2RX4/SLC5A1/SLC5A2/SLC5A4/SLC6A2/SLC6A4	10
BP	GO:0034284	response to monosaccharide	0.0580645	200/18800	4.29879e-05	0.000280256	0.000129601	AGER/CASP3/CFTR/ICAM1/PIK3CA/PRKACA/PTGS2/SLC29A1/SREBF1	9
BP	GO:0090257	regulation of muscle system process	0.0645161	250/18800	4.38646e-05	0.00028551	0.00013203	BECN1/NOS1/NOS3/P2RX4/PDE5A/PIK3CG/PPARA/PRKACA/PRKCA/PTGS2	10
BP	GO:0043271	negative regulation of ion transport	0.0516129	155/18800	4.4025e-05	0.000286091	0.000132299	BCL2/CNR1/EPO/GPR35/NOS1/NOS3/PTGS2/TNF	8
BP	GO:0006953	acute-phase response	0.0322581	48/18800	4.59374e-05	0.000297559	0.000137602	CNR1/EPO/IL1B/PTGS2/TNF	5
BP	GO:0061028	establishment of endothelial barrier	0.0322581	48/18800	4.59374e-05	0.000297559	0.000137602	FASN/ICAM1/IKBKB/IL1B/TNF	5
BP	GO:0019722	calcium-mediated signaling	0.0580645	202/18800	4.64491e-05	0.000300391	0.000138912	CAMKK2/CXCR3/MTOR/P2RX4/P2RY12/PRKACA/SELE/TNF/VCAM1	9
BP	GO:0002764	immune response-regulating signaling pathway	0.0903226	482/18800	4.69958e-05	0.000302777	0.000140015	BAX/BCL2/CD36/HMGB1/IKBKB/IRAK4/LGALS3/MAPK1/MAPK10/PIK3CA/RELA/SRC/TNF/TYRO3	14
BP	GO:0033559	unsaturated fatty acid metabolic process	0.0451613	115/18800	4.70436e-05	0.000302777	0.000140015	FAAH/GSTP1/IL1B/PTGS1/PTGS2/SCD/SIRT1	7
BP	GO:1990748	cellular detoxification	0.0451613	115/18800	4.70436e-05	0.000302777	0.000140015	CD36/GSTP1/MPO/NFE2L2/NOS3/PTGS1/PTGS2	7
BP	GO:1902107	positive regulation of leukocyte differentiation	0.0516129	157/18800	4.82235e-05	0.000308541	0.000142681	AGER/HMGB1/IL10/NLRP3/PRKCA/PRKCZ/TGFB1/TNF	8
BP	GO:1903708	positive regulation of hemopoiesis	0.0516129	157/18800	4.82235e-05	0.000308541	0.000142681	AGER/HMGB1/IL10/NLRP3/PRKCA/PRKCZ/TGFB1/TNF	8
BP	GO:0014068	positive regulation of phosphatidylinositol 3-kinase signaling	0.0387097	79/18800	4.82454e-05	0.000308541	0.000142681	BECN1/INSR/PDGFRB/SIRT1/SRC/TNF	6
BP	GO:0070828	heterochromatin organization	0.0387097	79/18800	4.82454e-05	0.000308541	0.000142681	CDK2/DNMT1/KDM1A/PIK3CA/SIRT1/SIRT2	6
BP	GO:0034114	regulation of heterotypic cell-cell adhesion	0.0258065	25/18800	4.91265e-05	0.000311702	0.000144142	AGER/IL10/IL1B/TNF	4
BP	GO:0071450	cellular response to oxygen radical	0.0258065	25/18800	4.91265e-05	0.000311702	0.000144142	CD36/MPO/NFE2L2/NOS3	4
BP	GO:0071451	cellular response to superoxide	0.0258065	25/18800	4.91265e-05	0.000311702	0.000144142	CD36/MPO/NFE2L2/NOS3	4
BP	GO:1902993	positive regulation of amyloid precursor protein catabolic process	0.0258065	25/18800	4.91265e-05	0.000311702	0.000144142	AGER/CASP3/RELA/TNF	4
BP	GO:1905523	positive regulation of macrophage migration	0.0258065	25/18800	4.91265e-05	0.000311702	0.000144142	MAPK1/MAPK3/P2RX4/P2RY12	4
BP	GO:0030198	extracellular matrix organization	0.0709677	307/18800	4.95074e-05	0.000313625	0.000145032	ADAM10/DPP4/ITGB1/MMP1/MMP3/NOX1/NPHS1/TGFB1/TMPRSS6/TNF/WT1	11
BP	GO:0007292	female gamete generation	0.0516129	158/18800	5.04448e-05	0.000318561	0.000147314	BCL2/NOS3/PDE5A/PLAT/PTGS2/SIRT1/SIRT2/SRC	8
BP	GO:0070665	positive regulation of leukocyte proliferation	0.0516129	158/18800	5.04448e-05	0.000318561	0.000147314	AGER/BCL2/EPO/HMGB1/IL1B/MAPK1/MAPK3/VCAM1	8
BP	GO:0022602	ovulation cycle process	0.0322581	49/18800	5.08195e-05	0.000319925	0.000147945	CASP3/HSPA5/NOS3/SIRT1/SRC	5
BP	GO:1903793	positive regulation of anion transport	0.0322581	49/18800	5.08195e-05	0.000319925	0.000147945	ADORA2A/CFTR/IL1B/ITGB1/P2RX4	5
BP	GO:0043062	extracellular structure organization	0.0709677	308/18800	5.09813e-05	0.000320443	0.000148185	ADAM10/DPP4/ITGB1/MMP1/MMP3/NOX1/NPHS1/TGFB1/TMPRSS6/TNF/WT1	11
BP	GO:0045814	negative regulation of gene expression, epigenetic	0.0387097	80/18800	5.18054e-05	0.000325115	0.000150345	CDK2/DNMT1/KDM1A/PIK3CA/SIRT1/SIRT2	6
BP	GO:0045216	cell-cell junction organization	0.0580645	205/18800	5.20811e-05	0.000326337	0.00015091	ADAM10/GPBAR1/IKBKB/IL1B/PRKACA/PRKCA/SRC/TGFB1/TNF	9
BP	GO:0009117	nucleotide metabolic process	0.0903226	487/18800	5.25201e-05	0.000328068	0.000151711	GAPDH/HK1/HK2/INSR/LDHA/NOS1/NOS2/NOS3/NT5E/PDE5A/PPARA/PPARGC1A/STAT3/TGFB1	14
BP	GO:0090066	regulation of anatomical structure size	0.0903226	487/18800	5.25201e-05	0.000328068	0.000151711	ACTA2/ADORA2A/FAAH/GRB2/KDM1A/MTOR/NOS1/NOS3/NPHS1/PIK3C2A/PIK3CA/PTGS2/SLC6A4/TNF	14
BP	GO:0006606	protein import into nucleus	0.0516129	159/18800	5.27507e-05	0.000328998	0.000152141	AKT1/CD36/MAPK14/PIK3R1/PTGS2/STAT3/TGFB1/TP53	8
BP	GO:0045229	external encapsulating structure organization	0.0709677	310/18800	5.40428e-05	0.000336535	0.000155626	ADAM10/DPP4/ITGB1/MMP1/MMP3/NOX1/NPHS1/TGFB1/TMPRSS6/TNF/WT1	11
BP	GO:0034976	response to endoplasmic reticulum stress	0.0645161	257/18800	5.5326e-05	0.000343994	0.000159076	ATF6/BAX/BCL2/CFTR/HSPA5/NFE2L2/PIK3R1/PTPN1/SIRT1/TP53	10
BP	GO:0071346	cellular response to interferon-gamma	0.0451613	118/18800	5.54556e-05	0.000344269	0.000159203	CASP1/CCL2/GAPDH/NOS2/TNF/TP53/VIM	7
BP	GO:0006692	prostanoid metabolic process	0.0322581	50/18800	5.60931e-05	0.000346624	0.000160292	GSTP1/IL1B/PTGS1/PTGS2/SIRT1	5
BP	GO:0006693	prostaglandin metabolic process	0.0322581	50/18800	5.60931e-05	0.000346624	0.000160292	GSTP1/IL1B/PTGS1/PTGS2/SIRT1	5
BP	GO:0031281	positive regulation of cyclase activity	0.0322581	50/18800	5.60931e-05	0.000346624	0.000160292	MAPK14/MAPK3/NOS1/NOS2/NOS3	5
BP	GO:0030878	thyroid gland development	0.0258065	26/18800	5.76873e-05	0.000355385	0.000164343	MAP2K1/MAPK1/MAPK3/THRA	4
BP	GO:1904385	cellular response to angiotensin	0.0258065	26/18800	5.76873e-05	0.000355385	0.000164343	NFE2L2/NFKB1/RELA/SRC	4
BP	GO:2000278	regulation of DNA biosynthetic process	0.0451613	119/18800	5.85188e-05	0.000359958	0.000166458	HSP90AA1/MAPK1/MAPK3/PDGFRB/SRC/TNF/TP53	7
BP	GO:0043367	CD4-positive, alpha-beta T cell differentiation	0.0387097	82/18800	5.95556e-05	0.000365777	0.000169149	CTSL/HMGB1/MTOR/NLRP3/PRKCZ/STAT3	6
BP	GO:0051346	negative regulation of hydrolase activity	0.0774194	371/18800	6.03209e-05	0.000369351	0.000170802	ADORA2A/AKT1/GAPDH/IKBKB/LGALS3/NOS1/NOS3/PRKCZ/PTGS2/SRC/TFPI/TNF	12
BP	GO:1903706	regulation of hemopoiesis	0.0774194	371/18800	6.03209e-05	0.000369351	0.000170802	AGER/HMGB1/IL10/MAPK14/MTOR/NLRP3/PIK3R1/PRKCA/PRKCZ/STAT3/TGFB1/TNF	12
BP	GO:0061448	connective tissue development	0.0645161	260/18800	6.09682e-05	0.000372748	0.000172372	ACTA2/MAPK14/MAPK3/PDGFRB/PIK3CA/PPARGC1A/SIRT1/TGFB1/THRA/WT1	10
BP	GO:0016570	histone modification	0.0903226	494/18800	6.12063e-05	0.000373071	0.000172522	CARM1/CDK2/DNMT1/IL1B/KDM1A/MAPK3/NOS1/PPARGC1A/PRKCA/PRMT7/SIRT1/SIRT2/SREBF1/TP53	14
BP	GO:0072503	cellular divalent inorganic cation homeostasis	0.0903226	494/18800	6.12063e-05	0.000373071	0.000172522	BAX/BCL2/CD36/CNR1/CXCR3/EPO/FFAR4/GPR35/HMGB1/NOS1/P2RX4/PIK3CB/PIK3CG/PRKACA	14
BP	GO:0043277	apoptotic cell clearance	0.0322581	51/18800	6.17794e-05	0.000375996	0.000173874	BECN1/CCL2/CD36/HMGB1/TYRO3	5
BP	GO:0006753	nucleoside phosphate metabolic process	0.0903226	495/18800	6.25444e-05	0.000379597	0.000175539	GAPDH/HK1/HK2/INSR/LDHA/NOS1/NOS2/NOS3/NT5E/PDE5A/PPARA/PPARGC1A/STAT3/TGFB1	14
BP	GO:0002573	myeloid leukocyte differentiation	0.0580645	210/18800	6.27474e-05	0.000379597	0.000175539	FASN/MAPK14/MTOR/PIK3R1/PRKCA/SIRT1/SRC/TGFB1/TNF	9
BP	GO:0017038	protein import	0.0580645	210/18800	6.27474e-05	0.000379597	0.000175539	AKT1/CD36/HSP90AA1/MAPK14/PIK3R1/PTGS2/STAT3/TGFB1/TP53	9
BP	GO:0051170	import into nucleus	0.0516129	163/18800	6.28723e-05	0.000379597	0.000175539	AKT1/CD36/MAPK14/PIK3R1/PTGS2/STAT3/TGFB1/TP53	8
BP	GO:0050730	regulation of peptidyl-tyrosine phosphorylation	0.0645161	261/18800	6.29546e-05	0.000379597	0.000175539	CD36/EGFR/EPO/MTOR/PRKCZ/PTPN1/SRC/TGFB1/TNF/TP53	10
BP	GO:0032070	regulation of deoxyribonuclease activity	0.0193548	10/18800	6.3219e-05	0.000379597	0.000175539	AKT1/HMGB1/SIRT1	3
BP	GO:0060439	trachea morphogenesis	0.0193548	10/18800	6.3219e-05	0.000379597	0.000175539	MAP2K1/MAPK1/MAPK3	3
BP	GO:0070391	response to lipoteichoic acid	0.0193548	10/18800	6.3219e-05	0.000379597	0.000175539	CD36/MAPK14/RELA	3
BP	GO:0071223	cellular response to lipoteichoic acid	0.0193548	10/18800	6.3219e-05	0.000379597	0.000175539	CD36/MAPK14/RELA	3
BP	GO:0048678	response to axon injury	0.0387097	83/18800	6.37635e-05	0.000382296	0.000176788	BAX/BCL2/EPO/MAP2K1/P2RX4/P2RY12	6
BP	GO:0006690	icosanoid metabolic process	0.0451613	121/18800	6.50611e-05	0.000389497	0.000180118	ABCC1/FAAH/GSTP1/IL1B/PTGS1/PTGS2/SIRT1	7
BP	GO:0001963	synaptic transmission, dopaminergic	0.0258065	27/18800	6.72868e-05	0.000398674	0.000184362	ADORA2A/PTGS2/SLC6A2/SLC6A4	4
BP	GO:0002719	negative regulation of cytokine production involved in immune response	0.0258065	27/18800	6.72868e-05	0.000398674	0.000184362	HMOX1/IL10/TGFB1/TNF	4
BP	GO:0009065	glutamine family amino acid catabolic process	0.0258065	27/18800	6.72868e-05	0.000398674	0.000184362	GLS/NOS1/NOS2/NOS3	4
BP	GO:0009651	response to salt stress	0.0258065	27/18800	6.72868e-05	0.000398674	0.000184362	BAX/EPO/TNF/TP53	4
BP	GO:0031445	regulation of heterochromatin assembly	0.0258065	27/18800	6.72868e-05	0.000398674	0.000184362	CDK2/DNMT1/KDM1A/PIK3CA	4
BP	GO:0120261	regulation of heterochromatin organization	0.0258065	27/18800	6.72868e-05	0.000398674	0.000184362	CDK2/DNMT1/KDM1A/PIK3CA	4
BP	GO:1903523	negative regulation of blood circulation	0.0258065	27/18800	6.72868e-05	0.000398674	0.000184362	AGER/PDE5A/PIK3CG/TNF	4
BP	GO:0006636	unsaturated fatty acid biosynthetic process	0.0322581	52/18800	6.79003e-05	0.000401718	0.000185769	IL1B/PTGS1/PTGS2/SCD/SIRT1	5
BP	GO:0051899	membrane depolarization	0.0387097	84/18800	6.82055e-05	0.000402343	0.000186058	ADORA2A/BCL2/CACNA1H/P2RX4/PRKCZ/SRC	6
BP	GO:1900182	positive regulation of protein localization to nucleus	0.0387097	84/18800	6.82055e-05	0.000402343	0.000186058	AKT1/MAPK14/PIK3R1/PTGS2/SRC/TGFB1	6
BP	GO:0071901	negative regulation of protein serine/threonine kinase activity	0.0451613	122/18800	6.85497e-05	0.000403782	0.000186723	AKT1/CASP3/GSTP1/IL1B/PIK3CB/PTPN1/SIRT1	7
BP	GO:0030522	intracellular receptor signaling pathway	0.0645161	264/18800	6.92481e-05	0.0004073	0.000188351	CARM1/KDM1A/NR3C2/PPARA/RELA/SIRT1/SRC/SREBF1/STAT3/THRA	10
BP	GO:0060284	regulation of cell development	0.0903226	500/18800	6.9626e-05	0.000408926	0.000189102	AKT1/BCL2/IKBKB/IL1B/KDM1A/MAN2A1/MAP2K1/MME/MTOR/PDE5A/SIRT2/TGFB1/TNF/TP53	14
BP	GO:0006469	negative regulation of protein kinase activity	0.0580645	213/18800	6.99897e-05	0.000410464	0.000189813	ADORA2A/AKT1/CASP3/FABP4/GSTP1/IL1B/PIK3CB/PTPN1/SIRT1	9
BP	GO:0022612	gland morphogenesis	0.0451613	123/18800	7.21896e-05	0.00042275	0.000195495	BAX/BCL2/CAPN1/EGFR/SRC/TGFB1/TNF	7
BP	GO:0098586	cellular response to virus	0.0387097	85/18800	7.28911e-05	0.00042562	0.000196823	BAX/CHUK/HSP90AA1/MAPK14/NFKB1/NLRP3	6
BP	GO:2000106	regulation of leukocyte apoptotic process	0.0387097	85/18800	7.28911e-05	0.00042562	0.000196823	BAX/IL10/LGALS3/PIK3CB/SIRT1/TP53	6
BP	GO:0002931	response to ischemia	0.0322581	53/18800	7.44782e-05	0.000434258	0.000200817	BCL2/HK2/P2RX4/PIK3CB/TP53	5
BP	GO:0000303	response to superoxide	0.0258065	28/18800	7.79994e-05	0.000452172	0.000209101	CD36/MPO/NFE2L2/NOS3	4
BP	GO:0032801	receptor catabolic process	0.0258065	28/18800	7.79994e-05	0.000452172	0.000209101	BECN1/CAPN1/PTPN1/TGFB1	4
BP	GO:0090312	positive regulation of protein deacetylation	0.0258065	28/18800	7.79994e-05	0.000452172	0.000209101	DYRK1A/SIRT1/SREBF1/TP53	4
BP	GO:1903649	regulation of cytoplasmic transport	0.0258065	28/18800	7.79994e-05	0.000452172	0.000209101	MAP2K1/MAPK1/MAPK3/SRC	4
BP	GO:0071320	cellular response to cAMP	0.0322581	54/18800	8.15361e-05	0.000471319	0.000217955	CFTR/HSPA5/KDM1A/PIK3CG/WT1	5
BP	GO:1903202	negative regulation of oxidative stress-induced cell death	0.0322581	54/18800	8.15361e-05	0.000471319	0.000217955	AKT1/IL10/MET/NFE2L2/SIRT1	5
BP	GO:0001892	embryonic placenta development	0.0387097	87/18800	8.30317e-05	0.000479276	0.000221635	AKT1/EGFR/GRB2/IL10/MAP2K1/MAPK1	6
BP	GO:0072331	signal transduction by p53 class mediator	0.0516129	170/18800	8.44639e-05	0.000486846	0.000225135	AKT1/BAX/BCL2/DYRK1A/KDM1A/MTOR/SIRT1/TP53	8
BP	GO:0005984	disaccharide metabolic process	0.0193548	11/18800	8.64003e-05	0.000493069	0.000228013	BRAF/MGAM/SI	3
BP	GO:0006527	arginine catabolic process	0.0193548	11/18800	8.64003e-05	0.000493069	0.000228013	NOS1/NOS2/NOS3	3
BP	GO:0031284	positive regulation of guanylate cyclase activity	0.0193548	11/18800	8.64003e-05	0.000493069	0.000228013	NOS1/NOS2/NOS3	3
BP	GO:0071492	cellular response to UV-A	0.0193548	11/18800	8.64003e-05	0.000493069	0.000228013	MME/MMP1/MMP3	3
BP	GO:0072584	caveolin-mediated endocytosis	0.0193548	11/18800	8.64003e-05	0.000493069	0.000228013	MAPK1/MAPK3/SRC	3
BP	GO:1903799	negative regulation of production of miRNAs involved in gene silencing by miRNA	0.0193548	11/18800	8.64003e-05	0.000493069	0.000228013	TGFB1/TNF/TP53	3
BP	GO:1990440	positive regulation of transcription from RNA polymerase II promoter in response to endoplasmic reticulum stress	0.0193548	11/18800	8.64003e-05	0.000493069	0.000228013	ATF6/HSPA5/TP53	3
BP	GO:0016042	lipid catabolic process	0.0709677	327/18800	8.70943e-05	0.000496327	0.00022952	AKT1/AKT2/CNR1/FAAH/HSD17B10/IL1B/PIK3CG/PPARA/SIRT2/THRA/TNF	11
BP	GO:0010518	positive regulation of phospholipase activity	0.0322581	55/18800	8.90977e-05	0.000507026	0.000234468	EGFR/P2RY12/PDGFRB/PRKCZ/SELE	5
BP	GO:0000305	response to oxygen radical	0.0258065	29/18800	8.99011e-05	0.00050801	0.000234923	CD36/MPO/NFE2L2/NOS3	4
BP	GO:0010575	positive regulation of vascular endothelial growth factor production	0.0258065	29/18800	8.99011e-05	0.00050801	0.000234923	IL1B/NOX1/PTGS2/TGFB1	4
BP	GO:0048265	response to pain	0.0258065	29/18800	8.99011e-05	0.00050801	0.000234923	AKT1/MTOR/P2RX4/SLC6A2	4
BP	GO:0061082	myeloid leukocyte cytokine production	0.0258065	29/18800	8.99011e-05	0.00050801	0.000234923	CD36/HMOX1/SIRT1/TGFB1	4
BP	GO:1902175	regulation of oxidative stress-induced intrinsic apoptotic signaling pathway	0.0258065	29/18800	8.99011e-05	0.00050801	0.000234923	AKT1/NFE2L2/NOX1/SIRT1	4
BP	GO:0045786	negative regulation of cell cycle	0.0774194	387/18800	9.01197e-05	0.000508532	0.000235164	BCL2/BLM/CASP3/CCL2/CDK2/IL10/MAPK14/PTGS2/SIRT1/TGFB1/TNF/TP53	12
BP	GO:0032635	interleukin-6 production	0.0516129	172/18800	9.16543e-05	0.000515748	0.000238501	AGER/CD36/HMGB1/IL10/IL1B/NOS2/STAT3/TNF	8
BP	GO:0032675	regulation of interleukin-6 production	0.0516129	172/18800	9.16543e-05	0.000515748	0.000238501	AGER/CD36/HMGB1/IL10/IL1B/NOS2/STAT3/TNF	8
BP	GO:0071621	granulocyte chemotaxis	0.0451613	128/18800	9.28373e-05	0.000521676	0.000241242	CCL2/DPP4/IL1B/LGALS3/MAPK1/MAPK3/PIK3CG	7
BP	GO:1903532	positive regulation of secretion by cell	0.0645161	274/18800	9.42381e-05	0.000526033	0.000243257	ACHE/ADORA2A/CACNA1H/CFTR/CNR1/FFAR4/IL1B/P2RX4/SLC6A4/TGFB1	10
BP	GO:0001776	leukocyte homeostasis	0.0387097	89/18800	9.42655e-05	0.000526033	0.000243257	AKT1/BAX/BCL2/CASP3/HMGB1/PIK3CB	6
BP	GO:0044070	regulation of anion transport	0.0387097	89/18800	9.42655e-05	0.000526033	0.000243257	ADORA2A/CFTR/IL1B/ITGB1/P2RX4/TNF	6
BP	GO:0097581	lamellipodium organization	0.0387097	89/18800	9.42655e-05	0.000526033	0.000243257	ITGB1/MTOR/P2RY12/PIK3CA/PIK3R1/SRC	6
BP	GO:1903578	regulation of ATP metabolic process	0.0387097	89/18800	9.42655e-05	0.000526033	0.000243257	INSR/PPARA/PPARGC1A/STAT3/TNF/TP53	6
BP	GO:0002822	regulation of adaptive immune response based on somatic recombination of immune receptors built from immunoglobulin superfamily domains	0.0516129	173/18800	9.54354e-05	0.000531825	0.000245935	AGER/HMGB1/IL10/IL1B/NLRP3/PRKCZ/TGFB1/TNF	8
BP	GO:0010332	response to gamma radiation	0.0322581	56/18800	9.71871e-05	0.000540092	0.000249758	BAX/BCL2/HSPA5/KDM1A/TP53	5
BP	GO:0061756	leukocyte adhesion to vascular endothelial cell	0.0322581	56/18800	9.71871e-05	0.000540092	0.000249758	ITGB1/RELA/SELE/TNF/VCAM1	5
BP	GO:0042770	signal transduction in response to DNA damage	0.0516129	174/18800	9.93449e-05	0.000551323	0.000254952	BLM/CDK2/DYRK1A/GRB2/KDM1A/MAPK14/SIRT1/TP53	8
BP	GO:0035303	regulation of dephosphorylation	0.0451613	130/18800	0.000102338	0.000567154	0.000262273	IKBKB/LGALS3/MTOR/PDGFRB/SRC/TGFB1/TNF	7
BP	GO:0010847	regulation of chromatin assembly	0.0258065	30/18800	0.000103069	0.000568857	0.00026306	CDK2/DNMT1/KDM1A/PIK3CA	4
BP	GO:0033198	response to ATP	0.0258065	30/18800	0.000103069	0.000568857	0.00026306	IL1B/P2RX4/P2RY12/PTGS2	4
BP	GO:1903579	negative regulation of ATP metabolic process	0.0258065	30/18800	0.000103069	0.000568857	0.00026306	PPARA/STAT3/TNF/TP53	4
BP	GO:0002706	regulation of lymphocyte mediated immunity	0.0516129	175/18800	0.000103386	0.000569826	0.000263508	AGER/HMGB1/IL10/IL1B/NLRP3/PRKCZ/TGFB1/TNF	8
BP	GO:0042306	regulation of protein import into nucleus	0.0322581	57/18800	0.000105829	0.000580906	0.000268632	CD36/MAPK14/PIK3R1/PTGS2/TGFB1	5
BP	GO:0043551	regulation of phosphatidylinositol 3-kinase activity	0.0322581	57/18800	0.000105829	0.000580906	0.000268632	P2RY12/PDGFRB/PIK3R1/SRC/TGFB1	5
BP	GO:0098900	regulation of action potential	0.0322581	57/18800	0.000105829	0.000580906	0.000268632	CD36/CNR1/CNR2/GPR35/TNF	5
BP	GO:0035304	regulation of protein dephosphorylation	0.0387097	91/18800	0.000106676	0.000583312	0.000269745	IKBKB/LGALS3/MTOR/PDGFRB/TGFB1/TNF	6
BP	GO:0090398	cellular senescence	0.0387097	91/18800	0.000106676	0.000583312	0.000269745	CDK2/MAP2K1/MAPK10/MAPK14/SIRT1/TP53	6
BP	GO:0019693	ribose phosphate metabolic process	0.0774194	394/18800	0.000106702	0.000583312	0.000269745	GAPDH/HK1/HK2/INSR/LDHA/NT5E/PDE5A/PPARA/PPARGC1A/PYGL/STAT3/TGFB1	12
BP	GO:2000241	regulation of reproductive process	0.0516129	176/18800	0.000107562	0.000587221	0.000271553	CACNA1H/CNR1/INSR/PDE5A/PLAT/SIRT2/SRC/WT1	8
BP	GO:0002443	leukocyte mediated immunity	0.083871	457/18800	0.000108854	0.00059347	0.000274442	AGER/HMGB1/HMOX1/ICAM1/IL10/IL1B/IRAK4/NLRP3/NOS2/PIK3CG/PRKCZ/TGFB1/TNF	13
BP	GO:0042176	regulation of protein catabolic process	0.0774194	395/18800	0.000109272	0.000594944	0.000275124	AKT1/CDK2/EGFR/HSP90AA1/IL10/IL1B/NFE2L2/NOS2/PRKACA/RELA/SIRT2/TNF	12
BP	GO:0046486	glycerolipid metabolic process	0.0774194	396/18800	0.000111896	0.000608408	0.00028135	BECN1/FAAH/PDGFRB/PIK3C2A/PIK3C2B/PIK3C2G/PIK3CA/PIK3CB/PIK3CG/PIK3R1/SIRT1/SREBF1	12
BP	GO:0035270	endocrine system development	0.0451613	132/18800	0.000112616	0.000610672	0.000282397	AKT1/INSR/MAP2K1/MAPK1/MAPK3/THRA/WT1	7
BP	GO:1900180	regulation of protein localization to nucleus	0.0451613	132/18800	0.000112616	0.000610672	0.000282397	AKT1/CD36/MAPK14/PIK3R1/PTGS2/SRC/TGFB1	7
BP	GO:1990778	protein localization to cell periphery	0.0709677	337/18800	0.000113656	0.000615484	0.000284623	ADAM10/AKT1/AKT2/EGFR/IKBKB/ITGB1/LGALS3/PIK3R1/PRKCZ/TGFB1/TNF	11
BP	GO:0051573	negative regulation of histone H3-K9 methylation	0.0193548	12/18800	0.000114504	0.000619243	0.000286361	DNMT1/KDM1A/SIRT1	3
BP	GO:0090303	positive regulation of wound healing	0.0322581	58/18800	0.000115049	0.000621356	0.000287338	CD36/F3/ITGB1/MTOR/NFE2L2	5
BP	GO:0006941	striated muscle contraction	0.0516129	178/18800	0.000116335	0.000627459	0.00029016	MTOR/NOS1/P2RX4/PDE5A/PIK3CA/PIK3CG/PRKACA/TNF	8
BP	GO:0032148	activation of protein kinase B activity	0.0258065	31/18800	0.000117583	0.000631654	0.0002921	INSR/MTOR/PRKCZ/SRC	4
BP	GO:0035066	positive regulation of histone acetylation	0.0258065	31/18800	0.000117583	0.000631654	0.0002921	IL1B/MAPK3/NOS1/PPARGC1A	4
BP	GO:0140718	facultative heterochromatin assembly	0.0258065	31/18800	0.000117583	0.000631654	0.0002921	DNMT1/KDM1A/SIRT1/SIRT2	4
BP	GO:0072659	protein localization to plasma membrane	0.0645161	283/18800	0.000122897	0.000658448	0.000304491	AKT1/AKT2/EGFR/IKBKB/ITGB1/LGALS3/PIK3R1/PRKCZ/TGFB1/TNF	10
BP	GO:1902105	regulation of leukocyte differentiation	0.0645161	283/18800	0.000122897	0.000658448	0.000304491	AGER/HMGB1/IL10/MTOR/NLRP3/PIK3R1/PRKCA/PRKCZ/TGFB1/TNF	10
BP	GO:0001889	liver development	0.0451613	134/18800	0.000123718	0.000661085	0.00030571	HMOX1/IL10/MAN2A1/MET/PIK3CA/RELA/TNF	7
BP	GO:2001235	positive regulation of apoptotic signaling pathway	0.0451613	134/18800	0.000123718	0.000661085	0.00030571	ADORA2A/BAX/BECN1/NOX1/SIRT1/TNF/TP53	7
BP	GO:0000768	syncytium formation by plasma membrane fusion	0.0322581	59/18800	0.000124872	0.00066286	0.000306531	CACNA1H/ITGB1/MAPK14/NOS1/NPHS1	5
BP	GO:0035065	regulation of histone acetylation	0.0322581	59/18800	0.000124872	0.00066286	0.000306531	IL1B/MAPK3/NOS1/PPARGC1A/SIRT1	5
BP	GO:0043666	regulation of phosphoprotein phosphatase activity	0.0322581	59/18800	0.000124872	0.00066286	0.000306531	IKBKB/LGALS3/MTOR/PDGFRB/TNF	5
BP	GO:0051785	positive regulation of nuclear division	0.0322581	59/18800	0.000124872	0.00066286	0.000306531	IL1B/INSR/PDGFRB/SIRT2/TNF	5
BP	GO:0140253	cell-cell fusion	0.0322581	59/18800	0.000124872	0.00066286	0.000306531	CACNA1H/ITGB1/MAPK14/NOS1/NPHS1	5
BP	GO:0031346	positive regulation of cell projection organization	0.0709677	341/18800	0.000126069	0.000668329	0.00030906	CNR1/EPO/HSPA5/KDM1A/MAP2K1/MTOR/NFE2L2/P2RY12/PIK3CA/PIK3R1/SRC	11
BP	GO:0035249	synaptic transmission, glutamatergic	0.0387097	94/18800	0.000127692	0.000674273	0.000311809	ADORA2A/CCL2/CNR1/PLAT/PTGS2/TNF	6
BP	GO:1901606	alpha-amino acid catabolic process	0.0387097	94/18800	0.000127692	0.000674273	0.000311809	GLS/GPT/HSD17B10/NOS1/NOS2/NOS3	6
BP	GO:1904035	regulation of epithelial cell apoptotic process	0.0387097	94/18800	0.000127692	0.000674273	0.000311809	CCL2/HMOX1/ICAM1/NFE2L2/PPARA/TNF	6
BP	GO:0001516	prostaglandin biosynthetic process	0.0258065	32/18800	0.000133522	0.000700469	0.000323922	IL1B/PTGS1/PTGS2/SIRT1	4
BP	GO:0032770	positive regulation of monooxygenase activity	0.0258065	32/18800	0.000133522	0.000700469	0.000323922	AKT1/IL1B/PIK3CB/TNF	4
BP	GO:0046457	prostanoid biosynthetic process	0.0258065	32/18800	0.000133522	0.000700469	0.000323922	IL1B/PTGS1/PTGS2/SIRT1	4
BP	GO:1901889	negative regulation of cell junction assembly	0.0258065	32/18800	0.000133522	0.000700469	0.000323922	IKBKB/IL1B/SRC/TNF	4
BP	GO:1902253	regulation of intrinsic apoptotic signaling pathway by p53 class mediator	0.0258065	32/18800	0.000133522	0.000700469	0.000323922	BCL2/KDM1A/SIRT1/TP53	4
BP	GO:0044403	biological process involved in symbiotic interaction	0.0645161	286/18800	0.000133955	0.000701827	0.000324551	CTSL/EGFR/GAPDH/HAVCR1/ICAM1/INSR/ITGB1/LGALS1/SRC/TYRO3	10
BP	GO:0043502	regulation of muscle adaptation	0.0387097	95/18800	0.000135383	0.000708385	0.000327583	BECN1/NOS3/P2RX4/PDE5A/PPARA/PRKCA	6
BP	GO:0060537	muscle tissue development	0.0774194	405/18800	0.000138053	0.000721421	0.000333612	BCL2/ITGB1/KLF5/MAPK14/MTOR/NPHS1/PDGFRB/PPARA/PPARGC1A/SIRT2/TGFB1/WT1	12
BP	GO:0022412	cellular process involved in reproduction in multicellular organism	0.0774194	406/18800	0.000141259	0.00073722	0.000340918	AKT1/BAX/BCL2/CFTR/ITGB1/MTOR/PDE5A/PRKACA/PRMT7/SIRT2/SRC/WT1	12
BP	GO:0061008	hepaticobiliary system development	0.0451613	137/18800	0.000142023	0.000740244	0.000342316	HMOX1/IL10/MAN2A1/MET/PIK3CA/RELA/TNF	7
BP	GO:0032091	negative regulation of protein binding	0.0387097	96/18800	0.000143436	0.000746646	0.000345276	AKT1/BAX/IL10/KDM1A/MAPK3/PPARA	6
BP	GO:0043112	receptor metabolic process	0.0322581	61/18800	0.000146436	0.000759321	0.000351138	ACHE/BECN1/CAPN1/PTPN1/TGFB1	5
BP	GO:1904589	regulation of protein import	0.0322581	61/18800	0.000146436	0.000759321	0.000351138	CD36/MAPK14/PIK3R1/PTGS2/TGFB1	5
BP	GO:2001244	positive regulation of intrinsic apoptotic signaling pathway	0.0322581	61/18800	0.000146436	0.000759321	0.000351138	BAX/BECN1/NOX1/SIRT1/TP53	5
BP	GO:0007265	Ras protein signal transduction	0.0709677	347/18800	0.000146847	0.000760471	0.00035167	CDK2/DNMT1/EPO/GPR35/GRB2/ITGB1/MET/PDGFRB/PIK3CB/PIK3CG/TP53	11
BP	GO:0010623	programmed cell death involved in cell development	0.0193548	13/18800	0.000147955	0.000762291	0.000352511	BAX/BCL2/IL1B	3
BP	GO:0031392	regulation of prostaglandin biosynthetic process	0.0193548	13/18800	0.000147955	0.000762291	0.000352511	IL1B/PTGS2/SIRT1	3
BP	GO:0048012	hepatocyte growth factor receptor signaling pathway	0.0193548	13/18800	0.000147955	0.000762291	0.000352511	MET/PTPN1/SIRT2	3
BP	GO:0061418	regulation of transcription from RNA polymerase II promoter in response to hypoxia	0.0193548	13/18800	0.000147955	0.000762291	0.000352511	NFE2L2/SIRT2/TP53	3
BP	GO:0060048	cardiac muscle contraction	0.0451613	138/18800	0.00014859	0.000764586	0.000353573	MTOR/NOS1/P2RX4/PDE5A/PIK3CA/PIK3CG/PRKACA	7
BP	GO:0043552	positive regulation of phosphatidylinositol 3-kinase activity	0.0258065	33/18800	0.000150969	0.000772875	0.000357406	P2RY12/PDGFRB/SRC/TGFB1	4
BP	GO:0050901	leukocyte tethering or rolling	0.0258065	33/18800	0.000150969	0.000772875	0.000357406	ITGB1/SELE/TNF/VCAM1	4
BP	GO:1901099	negative regulation of signal transduction in absence of ligand	0.0258065	33/18800	0.000150969	0.000772875	0.000357406	AKT1/BCL2/IL1B/TNF	4
BP	GO:2001240	negative regulation of extrinsic apoptotic signaling pathway in absence of ligand	0.0258065	33/18800	0.000150969	0.000772875	0.000357406	AKT1/BCL2/IL1B/TNF	4
BP	GO:0002532	production of molecular mediator involved in inflammatory response	0.0387097	97/18800	0.000151864	0.000776474	0.00035907	CD36/MAPK14/NOS2/PPARA/STAT3/TNF	6
BP	GO:0033673	negative regulation of kinase activity	0.0580645	236/18800	0.000152607	0.000779284	0.00036037	ADORA2A/AKT1/CASP3/FABP4/GSTP1/IL1B/PIK3CB/PTPN1/SIRT1	9
BP	GO:0006986	response to unfolded protein	0.0451613	139/18800	0.000155402	0.000792552	0.000366505	ATF6/BAX/HSP90AA1/HSPA5/NFE2L2/PIK3R1/PTPN1	7
BP	GO:0046579	positive regulation of Ras protein signal transduction	0.0322581	62/18800	0.000158232	0.000805961	0.000372706	EPO/GPR35/PDGFRB/PIK3CB/PIK3CG	5
BP	GO:0034620	cellular response to unfolded protein	0.0387097	98/18800	0.00016068	0.000817398	0.000377995	ATF6/BAX/HSPA5/NFE2L2/PIK3R1/PTPN1	6
BP	GO:0034341	response to interferon-gamma	0.0451613	140/18800	0.000162465	0.000825438	0.000381713	CASP1/CCL2/GAPDH/NOS2/TNF/TP53/VIM	7
BP	GO:0034765	regulation of ion transmembrane transport	0.083871	476/18800	0.000162789	0.000826041	0.000381992	BAX/CACNA1H/CAPN1/CCL2/CFTR/EPO/GPR35/ITGB1/NOS1/NOX1/PIK3CG/PRKACA/TNF	13
BP	GO:0098739	import across plasma membrane	0.0516129	188/18800	0.000169556	0.000857262	0.000396429	AKT1/AKT2/CD36/ITGB1/SLC2A1/SLC5A1/SLC5A2/TNF	8
BP	GO:0040029	regulation of gene expression, epigenetic	0.0451613	141/18800	0.000169786	0.000857262	0.000396429	CDK2/DNMT1/KDM1A/PIK3CA/PRMT7/SIRT1/SIRT2	7
BP	GO:0046328	regulation of JNK cascade	0.0451613	141/18800	0.000169786	0.000857262	0.000396429	AGER/EGFR/GSTP1/HMGB1/IL1B/NOX1/TNF	7
BP	GO:0090322	regulation of superoxide metabolic process	0.0258065	34/18800	0.000170005	0.000857262	0.000396429	CD36/GSTP1/NFE2L2/TGFB1	4
BP	GO:1901797	negative regulation of signal transduction by p53 class mediator	0.0258065	34/18800	0.000170005	0.000857262	0.000396429	BCL2/DYRK1A/KDM1A/SIRT1	4
BP	GO:0006949	syncytium formation	0.0322581	63/18800	0.000170739	0.000857741	0.000396651	CACNA1H/ITGB1/MAPK14/NOS1/NPHS1	5
BP	GO:0010573	vascular endothelial growth factor production	0.0322581	63/18800	0.000170739	0.000857741	0.000396651	IL1B/NOX1/PTGS2/TGFB1/TNF	5
BP	GO:0070059	intrinsic apoptotic signaling pathway in response to endoplasmic reticulum stress	0.0322581	63/18800	0.000170739	0.000857741	0.000396651	BAX/BCL2/PTPN1/SIRT1/TP53	5
BP	GO:0009749	response to glucose	0.0516129	189/18800	0.00017583	0.000882218	0.00040797	AGER/CASP3/CFTR/ICAM1/PIK3CA/PRKACA/SLC29A1/SREBF1	8
BP	GO:0030183	B cell differentiation	0.0451613	142/18800	0.000177371	0.000888841	0.000411033	BAX/BCL2/IL10/ITGB1/LGALS1/TP53/VCAM1	7
BP	GO:0050731	positive regulation of peptidyl-tyrosine phosphorylation	0.0516129	190/18800	0.000182295	0.00091238	0.000421918	CD36/EPO/MTOR/PTPN1/SRC/TGFB1/TNF/TP53	8
BP	GO:0050918	positive chemotaxis	0.0322581	64/18800	0.000183988	0.000919711	0.000425308	AGER/F3/HMGB1/LGALS3/MET	5
BP	GO:0003376	sphingosine-1-phosphate receptor signaling pathway	0.0193548	14/18800	0.000187169	0.000928698	0.000429464	AKT1/PIK3CB/PIK3CG	3
BP	GO:0030213	hyaluronan biosynthetic process	0.0193548	14/18800	0.000187169	0.000928698	0.000429464	IL1B/NFKB1/TGFB1	3
BP	GO:0031282	regulation of guanylate cyclase activity	0.0193548	14/18800	0.000187169	0.000928698	0.000429464	NOS1/NOS2/NOS3	3
BP	GO:0033004	negative regulation of mast cell activation	0.0193548	14/18800	0.000187169	0.000928698	0.000429464	CNR1/CNR2/HMOX1	3
BP	GO:0035791	platelet-derived growth factor receptor-beta signaling pathway	0.0193548	14/18800	0.000187169	0.000928698	0.000429464	PDGFRB/PTPN1/SRC	3
BP	GO:1903894	regulation of IRE1-mediated unfolded protein response	0.0193548	14/18800	0.000187169	0.000928698	0.000429464	BAX/HSPA5/PTPN1	3
BP	GO:0010762	regulation of fibroblast migration	0.0258065	35/18800	0.000190717	0.000941663	0.00043546	ACTA2/AKT1/ITGB1/TGFB1	4
BP	GO:0019228	neuronal action potential	0.0258065	35/18800	0.000190717	0.000941663	0.00043546	CACNA1H/GPR35/MTOR/P2RX4	4
BP	GO:0019320	hexose catabolic process	0.0258065	35/18800	0.000190717	0.000941663	0.00043546	GLB1/HK1/HK2/TP53	4
BP	GO:0051354	negative regulation of oxidoreductase activity	0.0258065	35/18800	0.000190717	0.000941663	0.00043546	AOC3/CNR1/CNR2/NFKB1	4
BP	GO:0016049	cell growth	0.083871	484/18800	0.000191608	0.000944905	0.000436959	ADAM10/AKT1/BCL2/EGFR/HSP90AA1/ITGB1/MTOR/PPARA/PRKCZ/SIRT1/TGFB1/TP53/WT1	13
BP	GO:0007281	germ cell development	0.0645161	299/18800	0.000192105	0.000946201	0.000437558	AKT1/BAX/BCL2/CFTR/MTOR/PDE5A/PRKACA/SIRT2/SRC/WT1	10
BP	GO:0051047	positive regulation of secretion	0.0645161	300/18800	0.000197344	0.000970522	0.000448805	ACHE/ADORA2A/CACNA1H/CFTR/CNR1/FFAR4/IL1B/P2RX4/SLC6A4/TGFB1	10
BP	GO:0042093	T-helper cell differentiation	0.0322581	65/18800	0.000198007	0.000970522	0.000448805	HMGB1/MTOR/NLRP3/PRKCZ/STAT3	5
BP	GO:0045576	mast cell activation	0.0322581	65/18800	0.000198007	0.000970522	0.000448805	CNR1/CNR2/HAVCR1/HMOX1/PIK3CG	5
BP	GO:0072577	endothelial cell apoptotic process	0.0322581	65/18800	0.000198007	0.000970522	0.000448805	CCL2/ICAM1/IL10/NFE2L2/TNF	5
BP	GO:0009062	fatty acid catabolic process	0.0387097	102/18800	0.000200071	0.000979451	0.000452934	AKT1/AKT2/CNR1/FAAH/HSD17B10/PPARA	6
BP	GO:0031333	negative regulation of protein-containing complex assembly	0.0451613	145/18800	0.000201787	0.000986649	0.000456263	DYRK1A/HMGB1/HSPA5/PRKCZ/SIRT2/SRC/THRA	7
BP	GO:0060485	mesenchyme development	0.0645161	301/18800	0.000202703	0.000989926	0.000457778	ACTA2/BCL2/IL1B/MAPK1/MAPK3/MTOR/NOS3/PDGFRB/TGFB1/WT1	10
BP	GO:0015711	organic anion transport	0.0709677	361/18800	0.00020694	0.0010094	0.000466782	ABCC1/ADORA2A/CD36/CFTR/IL1B/ITGB1/NOS2/P2RX4/SLC29A1/SLC2A1/TNF	11
BP	GO:0071897	DNA biosynthetic process	0.0516129	194/18800	0.000210139	0.00102376	0.000473425	HSP90AA1/MAPK1/MAPK3/PDGFRB/SIRT1/SRC/TNF/TP53	8
BP	GO:0010522	regulation of calcium ion transport into cytosol	0.0387097	103/18800	0.000211018	0.00102498	0.000473987	BAX/BCL2/EPO/NOS1/P2RX4/PRKACA	6
BP	GO:0010517	regulation of phospholipase activity	0.0322581	66/18800	0.000212825	0.00102498	0.000473987	EGFR/P2RY12/PDGFRB/PRKCZ/SELE	5
BP	GO:0032835	glomerulus development	0.0322581	66/18800	0.000212825	0.00102498	0.000473987	ACTA2/BCL2/NPHS1/PDGFRB/WT1	5
BP	GO:0038034	signal transduction in absence of ligand	0.0322581	66/18800	0.000212825	0.00102498	0.000473987	AKT1/BAX/BCL2/IL1B/TNF	5
BP	GO:0071677	positive regulation of mononuclear cell migration	0.0322581	66/18800	0.000212825	0.00102498	0.000473987	ADAM10/AGER/HMGB1/LGALS3/TNF	5
BP	GO:0097192	extrinsic apoptotic signaling pathway in absence of ligand	0.0322581	66/18800	0.000212825	0.00102498	0.000473987	AKT1/BAX/BCL2/IL1B/TNF	5
BP	GO:1900076	regulation of cellular response to insulin stimulus	0.0322581	66/18800	0.000212825	0.00102498	0.000473987	IL1B/PRKCZ/PTPN1/SIRT1/SRC	5
BP	GO:0043368	positive T cell selection	0.0258065	36/18800	0.000213187	0.00102498	0.000473987	BCL2/CTSL/MTOR/STAT3	4
BP	GO:0043516	regulation of DNA damage response, signal transduction by p53 class mediator	0.0258065	36/18800	0.000213187	0.00102498	0.000473987	DYRK1A/KDM1A/SIRT1/TP53	4
BP	GO:0140448	signaling receptor ligand precursor processing	0.0258065	36/18800	0.000213187	0.00102498	0.000473987	CASP1/CTSL/DPP4/MME	4
BP	GO:1902745	positive regulation of lamellipodium organization	0.0258065	36/18800	0.000213187	0.00102498	0.000473987	MTOR/PIK3CA/PIK3R1/SRC	4
BP	GO:0001818	negative regulation of cytokine production	0.0709677	363/18800	0.000217026	0.00104219	0.000481947	AGER/FFAR4/GSTP1/HMGB1/HMOX1/IL10/NFKB1/NLRP3/PPARA/TGFB1/TNF	11
BP	GO:0015850	organic hydroxy compound transport	0.0580645	248/18800	0.000221023	0.00106012	0.000490239	ADORA2A/CD36/CFTR/CNR1/NFKB1/NOS1/SLC5A1/SLC6A2/SLC6A4	9
BP	GO:0002294	CD4-positive, alpha-beta T cell differentiation involved in immune response	0.0322581	67/18800	0.000228473	0.00109455	0.000506162	HMGB1/MTOR/NLRP3/PRKCZ/STAT3	5
BP	GO:0043518	negative regulation of DNA damage response, signal transduction by p53 class mediator	0.0193548	15/18800	0.000232548	0.00110488	0.000510935	DYRK1A/KDM1A/SIRT1	3
BP	GO:0045725	positive regulation of glycogen biosynthetic process	0.0193548	15/18800	0.000232548	0.00110488	0.000510935	AKT1/AKT2/INSR	3
BP	GO:0046321	positive regulation of fatty acid oxidation	0.0193548	15/18800	0.000232548	0.00110488	0.000510935	AKT2/PPARA/PPARGC1A	3
BP	GO:0048308	organelle inheritance	0.0193548	15/18800	0.000232548	0.00110488	0.000510935	MAP2K1/MAPK1/MAPK3	3
BP	GO:0048313	Golgi inheritance	0.0193548	15/18800	0.000232548	0.00110488	0.000510935	MAP2K1/MAPK1/MAPK3	3
BP	GO:1902166	negative regulation of intrinsic apoptotic signaling pathway in response to DNA damage by p53 class mediator	0.0193548	15/18800	0.000232548	0.00110488	0.000510935	BCL2/KDM1A/SIRT1	3
BP	GO:2001279	regulation of unsaturated fatty acid biosynthetic process	0.0193548	15/18800	0.000232548	0.00110488	0.000510935	IL1B/PTGS2/SIRT1	3
BP	GO:0009150	purine ribonucleotide metabolic process	0.0709677	366/18800	0.000232934	0.00110541	0.000511181	GAPDH/HK1/HK2/INSR/LDHA/NT5E/PDE5A/PPARA/PPARGC1A/STAT3/TGFB1	11
BP	GO:0032094	response to food	0.0258065	37/18800	0.000237503	0.00112049	0.000518157	AKT1/MPO/PPARA/SREBF1	4
BP	GO:0045454	cell redox homeostasis	0.0258065	37/18800	0.000237503	0.00112049	0.000518157	NFE2L2/NOS1/NOS2/NOS3	4
BP	GO:0045730	respiratory burst	0.0258065	37/18800	0.000237503	0.00112049	0.000518157	INSR/MPO/NOX1/PIK3CG	4
BP	GO:0090218	positive regulation of lipid kinase activity	0.0258065	37/18800	0.000237503	0.00112049	0.000518157	P2RY12/PDGFRB/SRC/TGFB1	4
BP	GO:2000758	positive regulation of peptidyl-lysine acetylation	0.0258065	37/18800	0.000237503	0.00112049	0.000518157	IL1B/MAPK3/NOS1/PPARGC1A	4
BP	GO:0006913	nucleocytoplasmic transport	0.0645161	308/18800	0.00024375	0.00114372	0.000528899	AKT1/CD36/IL1B/MAPK14/PIK3R1/PRKACA/PTGS2/STAT3/TGFB1/TP53	10
BP	GO:0051169	nuclear transport	0.0645161	308/18800	0.00024375	0.00114372	0.000528899	AKT1/CD36/IL1B/MAPK14/PIK3R1/PRKACA/PTGS2/STAT3/TGFB1/TP53	10
BP	GO:0007178	transmembrane receptor protein serine/threonine kinase signaling pathway	0.0709677	368/18800	0.000244079	0.00114372	0.000528899	HSPA5/MAPK14/MAPK3/PPARA/SIRT1/SRC/STAT3/TGFB1/TMPRSS6/TP53/VIM	11
BP	GO:0002287	alpha-beta T cell activation involved in immune response	0.0322581	68/18800	0.000244982	0.00114372	0.000528899	HMGB1/MTOR/NLRP3/PRKCZ/STAT3	5
BP	GO:0002293	alpha-beta T cell differentiation involved in immune response	0.0322581	68/18800	0.000244982	0.00114372	0.000528899	HMGB1/MTOR/NLRP3/PRKCZ/STAT3	5
BP	GO:0010611	regulation of cardiac muscle hypertrophy	0.0322581	68/18800	0.000244982	0.00114372	0.000528899	BECN1/P2RX4/PDE5A/PPARA/PRKCA	5
BP	GO:0060193	positive regulation of lipase activity	0.0322581	68/18800	0.000244982	0.00114372	0.000528899	EGFR/P2RY12/PDGFRB/PRKCZ/SELE	5
BP	GO:0061180	mammary gland epithelium development	0.0322581	68/18800	0.000244982	0.00114372	0.000528899	AKT1/AKT2/BAX/MAPK1/SRC	5
BP	GO:2000756	regulation of peptidyl-lysine acetylation	0.0322581	68/18800	0.000244982	0.00114372	0.000528899	IL1B/MAPK3/NOS1/PPARGC1A/SIRT1	5
BP	GO:0098754	detoxification	0.0451613	150/18800	0.000248461	0.00115862	0.000535789	CD36/GSTP1/MPO/NFE2L2/NOS3/PTGS1/PTGS2	7
BP	GO:0050708	regulation of protein secretion	0.0580645	252/18800	0.000248836	0.00115903	0.000535977	ACHE/ADORA2A/CFTR/CNR1/IL1B/NOS2/SREBF1/TGFB1/TNF	9
BP	GO:0002460	adaptive immune response based on somatic recombination of immune receptors built from immunoglobulin superfamily domains	0.0709677	370/18800	0.000255672	0.0011895	0.000550067	AGER/HMGB1/ICAM1/IL10/IL1B/MTOR/NLRP3/PRKCZ/STAT3/TGFB1/TNF	11
BP	GO:0045017	glycerolipid biosynthetic process	0.0580645	253/18800	0.000256225	0.00119069	0.000550621	BECN1/PIK3C2A/PIK3C2B/PIK3C2G/PIK3CA/PIK3CB/PIK3CG/PIK3R1/SREBF1	9
BP	GO:0043550	regulation of lipid kinase activity	0.0322581	69/18800	0.000262382	0.0012165	0.000562553	P2RY12/PDGFRB/PIK3R1/SRC/TGFB1	5
BP	GO:0070527	platelet aggregation	0.0322581	69/18800	0.000262382	0.0012165	0.000562553	P2RY12/PIK3CB/PIK3CG/PRKCA/TYRO3	5
BP	GO:0002701	negative regulation of production of molecular mediator of immune response	0.0258065	38/18800	0.000263752	0.00121725	0.0005629	HMOX1/IL10/TGFB1/TNF	4
BP	GO:0010742	macrophage derived foam cell differentiation	0.0258065	38/18800	0.000263752	0.00121725	0.0005629	CD36/NFKB1/PPARA/TGFB1	4
BP	GO:0048246	macrophage chemotaxis	0.0258065	38/18800	0.000263752	0.00121725	0.0005629	CCL2/LGALS3/MAPK1/MAPK3	4
BP	GO:0060416	response to growth hormone	0.0258065	38/18800	0.000263752	0.00121725	0.0005629	AKT1/PIK3R1/PTPN1/STAT3	4
BP	GO:1905039	carboxylic acid transmembrane transport	0.0451613	152/18800	0.000269405	0.00124192	0.000574307	ABCC1/AKT1/AKT2/CD36/ITGB1/SLC2A1/TNF	7
BP	GO:0002440	production of molecular mediator of immune response	0.0645161	312/18800	0.000270187	0.0012441	0.000575316	CD36/HK1/HMOX1/IL10/IL1B/NLRP3/PRKCZ/SIRT1/TGFB1/TNF	10
BP	GO:0051147	regulation of muscle cell differentiation	0.0451613	153/18800	0.000280398	0.00128664	0.00059499	BCL2/DNMT1/MAPK14/MTOR/PPARA/SIRT1/TGFB1	7
BP	GO:1903825	organic acid transmembrane transport	0.0451613	153/18800	0.000280398	0.00128664	0.00059499	ABCC1/AKT1/AKT2/CD36/ITGB1/SLC2A1/TNF	7
BP	GO:0032722	positive regulation of chemokine production	0.0322581	70/18800	0.000280704	0.00128664	0.00059499	AGER/HMGB1/HMOX1/IL1B/TNF	5
BP	GO:0051966	regulation of synaptic transmission, glutamatergic	0.0322581	70/18800	0.000280704	0.00128664	0.00059499	ADORA2A/CCL2/CNR1/PTGS2/TNF	5
BP	GO:0009251	glucan catabolic process	0.0193548	16/18800	0.000284484	0.0012893	0.00059622	MGAM/PYGL/PYGM	3
BP	GO:0010224	response to UV-B	0.0193548	16/18800	0.000284484	0.0012893	0.00059622	BCL2/MME/RELA	3
BP	GO:0017014	protein nitrosylation	0.0193548	16/18800	0.000284484	0.0012893	0.00059622	GAPDH/NOS1/NOS2	3
BP	GO:0018119	peptidyl-cysteine S-nitrosylation	0.0193548	16/18800	0.000284484	0.0012893	0.00059622	GAPDH/NOS1/NOS2	3
BP	GO:0048266	behavioral response to pain	0.0193548	16/18800	0.000284484	0.0012893	0.00059622	AKT1/MTOR/P2RX4	3
BP	GO:0050872	white fat cell differentiation	0.0193548	16/18800	0.000284484	0.0012893	0.00059622	FABP4/FFAR4/SIRT1	3
BP	GO:0070875	positive regulation of glycogen metabolic process	0.0193548	16/18800	0.000284484	0.0012893	0.00059622	AKT1/AKT2/INSR	3
BP	GO:0072109	glomerular mesangium development	0.0193548	16/18800	0.000284484	0.0012893	0.00059622	ACTA2/PDGFRB/WT1	3
BP	GO:0090336	positive regulation of brown fat cell differentiation	0.0193548	16/18800	0.000284484	0.0012893	0.00059622	FFAR4/MAPK14/PTGS2	3
BP	GO:0090520	sphingolipid mediated signaling pathway	0.0193548	16/18800	0.000284484	0.0012893	0.00059622	AKT1/PIK3CB/PIK3CG	3
BP	GO:0071383	cellular response to steroid hormone stimulus	0.0516129	203/18800	0.000285699	0.00129335	0.000598092	CARM1/KDM1A/NR3C2/PLAT/PPARA/SIRT1/SRC/TFPI	8
BP	GO:0042307	positive regulation of protein import into nucleus	0.0258065	39/18800	0.000292021	0.00131019	0.000605881	MAPK14/PIK3R1/PTGS2/TGFB1	4
BP	GO:0043029	T cell homeostasis	0.0258065	39/18800	0.000292021	0.00131019	0.000605881	AKT1/BAX/BCL2/CASP3	4
BP	GO:0046365	monosaccharide catabolic process	0.0258065	39/18800	0.000292021	0.00131019	0.000605881	GLB1/HK1/HK2/TP53	4
BP	GO:0071470	cellular response to osmotic stress	0.0258065	39/18800	0.000292021	0.00131019	0.000605881	CASP3/EPO/PTGS2/SLC2A1	4
BP	GO:0090077	foam cell differentiation	0.0258065	39/18800	0.000292021	0.00131019	0.000605881	CD36/NFKB1/PPARA/TGFB1	4
BP	GO:0097242	amyloid-beta clearance	0.0258065	39/18800	0.000292021	0.00131019	0.000605881	CD36/INSR/MME/TNF	4
BP	GO:1901031	regulation of response to reactive oxygen species	0.0258065	39/18800	0.000292021	0.00131019	0.000605881	CD36/IL10/MET/NFE2L2	4
BP	GO:1902275	regulation of chromatin organization	0.0258065	39/18800	0.000292021	0.00131019	0.000605881	CDK2/DNMT1/KDM1A/PIK3CA	4
BP	GO:0008654	phospholipid biosynthetic process	0.0580645	258/18800	0.00029596	0.00132639	0.000613371	BECN1/GGPS1/PIK3C2A/PIK3C2B/PIK3C2G/PIK3CA/PIK3CB/PIK3CG/PIK3R1	9
BP	GO:0014743	regulation of muscle hypertrophy	0.0322581	71/18800	0.000299982	0.00134143	0.000620325	BECN1/P2RX4/PDE5A/PPARA/PRKCA	5
BP	GO:0030032	lamellipodium assembly	0.0322581	71/18800	0.000299982	0.00134143	0.000620325	ITGB1/MTOR/P2RY12/PIK3CA/PIK3R1	5
BP	GO:0044703	multi-organism reproductive process	0.0516129	205/18800	0.000305191	0.00136321	0.000630398	AKT1/BCL2/CNR1/EPO/IL1B/PTGS2/SLC2A1/SLC6A4	8
BP	GO:0090316	positive regulation of intracellular protein transport	0.0451613	156/18800	0.000315556	0.00140795	0.000651086	AKT2/IL1B/MAPK14/PIK3R1/PRKACA/PTGS2/TGFB1	7
BP	GO:1903036	positive regulation of response to wounding	0.0322581	72/18800	0.000320246	0.00142729	0.000660033	CD36/F3/ITGB1/MTOR/NFE2L2	5
BP	GO:0010863	positive regulation of phospholipase C activity	0.0258065	40/18800	0.0003224	0.0014353	0.000663736	EGFR/P2RY12/PDGFRB/SELE	4
BP	GO:0002456	T cell mediated immunity	0.0387097	112/18800	0.000332281	0.00147603	0.00068257	AGER/HMGB1/ICAM1/IL1B/NLRP3/PRKCZ	6
BP	GO:0009063	cellular amino acid catabolic process	0.0387097	112/18800	0.000332281	0.00147603	0.00068257	GLS/GPT/HSD17B10/NOS1/NOS2/NOS3	6
BP	GO:0030217	T cell differentiation	0.0580645	263/18800	0.00034067	0.00150206	0.000694608	BCL2/CTSL/HMGB1/IL1B/MTOR/NLRP3/PRKCZ/STAT3/TP53	9
BP	GO:0150063	visual system development	0.0709677	383/18800	0.000342971	0.00150206	0.000694608	ACHE/ATF6/BAX/BCL2/EGFR/MAN2A1/P2RY12/PDGFRB/STAT3/VIM/WT1	11
BP	GO:0002544	chronic inflammatory response	0.0193548	17/18800	0.00034336	0.00150206	0.000694608	IL10/TNF/VCAM1	3
BP	GO:0010934	macrophage cytokine production	0.0193548	17/18800	0.00034336	0.00150206	0.000694608	CD36/SIRT1/TGFB1	3
BP	GO:0010935	regulation of macrophage cytokine production	0.0193548	17/18800	0.00034336	0.00150206	0.000694608	CD36/SIRT1/TGFB1	3
BP	GO:0032310	prostaglandin secretion	0.0193548	17/18800	0.00034336	0.00150206	0.000694608	IL1B/NOS2/P2RX4	3
BP	GO:0035729	cellular response to hepatocyte growth factor stimulus	0.0193548	17/18800	0.00034336	0.00150206	0.000694608	IL10/RELA/SIRT2	3
BP	GO:0044247	cellular polysaccharide catabolic process	0.0193548	17/18800	0.00034336	0.00150206	0.000694608	MGAM/PYGL/PYGM	3
BP	GO:0055119	relaxation of cardiac muscle	0.0193548	17/18800	0.00034336	0.00150206	0.000694608	P2RX4/PDE5A/PIK3CA	3
BP	GO:0070230	positive regulation of lymphocyte apoptotic process	0.0193548	17/18800	0.00034336	0.00150206	0.000694608	BAX/IL10/TP53	3
BP	GO:1901550	regulation of endothelial cell development	0.0193548	17/18800	0.00034336	0.00150206	0.000694608	IKBKB/IL1B/TNF	3
BP	GO:1902165	regulation of intrinsic apoptotic signaling pathway in response to DNA damage by p53 class mediator	0.0193548	17/18800	0.00034336	0.00150206	0.000694608	BCL2/KDM1A/SIRT1	3
BP	GO:1903140	regulation of establishment of endothelial barrier	0.0193548	17/18800	0.00034336	0.00150206	0.000694608	IKBKB/IL1B/TNF	3
BP	GO:1903358	regulation of Golgi organization	0.0193548	17/18800	0.00034336	0.00150206	0.000694608	MAP2K1/MAPK1/MAPK3	3
BP	GO:0031623	receptor internalization	0.0387097	113/18800	0.000348556	0.00152314	0.000704354	ACHE/CD36/GRB2/INSR/ITGB1/SELE	6
BP	GO:0009259	ribonucleotide metabolic process	0.0709677	384/18800	0.000350617	0.00153048	0.000707751	GAPDH/HK1/HK2/INSR/LDHA/NT5E/PDE5A/PPARA/PPARGC1A/STAT3/TGFB1	11
BP	GO:0072595	maintenance of protein localization in organelle	0.0258065	41/18800	0.000354977	0.00154449	0.000714231	AKT1/HK1/HK2/HSPA5	4
BP	GO:0150077	regulation of neuroinflammatory response	0.0258065	41/18800	0.000354977	0.00154449	0.000714231	IL1B/MMP3/PTGS2/TNF	4
BP	GO:1905521	regulation of macrophage migration	0.0258065	41/18800	0.000354977	0.00154449	0.000714231	MAPK1/MAPK3/P2RX4/P2RY12	4
BP	GO:0043200	response to amino acid	0.0387097	114/18800	0.000365449	0.00158834	0.000734507	CASP3/DNMT1/EGFR/MTOR/PIK3CA/TNF	6
BP	GO:0002253	activation of immune response	0.0709677	386/18800	0.000366339	0.00159049	0.000735503	BAX/BCL2/HMGB1/HSP90AA1/IKBKB/IL1B/LGALS3/MAPK1/PIK3CA/RELA/SRC	11
BP	GO:0035966	response to topologically incorrect protein	0.0451613	160/18800	0.000367851	0.00159534	0.000737744	ATF6/BAX/HSP90AA1/HSPA5/NFE2L2/PIK3R1/PTPN1	7
BP	GO:0001701	in utero embryonic development	0.0709677	387/18800	0.00037442	0.00162208	0.00075011	ADAM10/AKT1/EGFR/GRB2/IL10/ITGB1/MAN2A1/MAP2K1/MAPK1/NOS3/TP53	11
BP	GO:0051250	negative regulation of lymphocyte activation	0.0451613	161/18800	0.000381952	0.00165294	0.000764379	ADORA2A/CASP3/HMGB1/IL10/LGALS3/PDE5A/TYRO3	7
BP	GO:0002821	positive regulation of adaptive immune response	0.0387097	115/18800	0.000382975	0.00165559	0.000765605	IL1B/NLRP3/PRKCZ/SIRT1/TGFB1/TNF	6
BP	GO:0002534	cytokine production involved in inflammatory response	0.0322581	75/18800	0.000387296	0.00166889	0.000771757	MAPK14/NOS2/PPARA/STAT3/TNF	5
BP	GO:0070227	lymphocyte apoptotic process	0.0322581	75/18800	0.000387296	0.00166889	0.000771757	AKT1/BAX/IL10/LGALS3/TP53	5
BP	GO:1900015	regulation of cytokine production involved in inflammatory response	0.0322581	75/18800	0.000387296	0.00166889	0.000771757	MAPK14/NOS2/PPARA/STAT3/TNF	5
BP	GO:0071354	cellular response to interleukin-6	0.0258065	42/18800	0.000389843	0.0016745	0.000774349	NFKB1/RELA/SRC/STAT3	4
BP	GO:1900274	regulation of phospholipase C activity	0.0258065	42/18800	0.000389843	0.0016745	0.000774349	EGFR/P2RY12/PDGFRB/SELE	4
BP	GO:1904591	positive regulation of protein import	0.0258065	42/18800	0.000389843	0.0016745	0.000774349	MAPK14/PIK3R1/PTGS2/TGFB1	4
BP	GO:0048880	sensory system development	0.0709677	389/18800	0.000391032	0.00167781	0.000775883	ACHE/ATF6/BAX/BCL2/EGFR/MAN2A1/P2RY12/PDGFRB/STAT3/VIM/WT1	11
BP	GO:0001505	regulation of neurotransmitter levels	0.0516129	213/18800	0.000394342	0.00168842	0.000780788	ACHE/ADORA2A/CNR1/ITGB1/NOS1/SLC29A1/SLC6A2/SLC6A4	8
BP	GO:0044706	multi-multicellular organism process	0.0516129	213/18800	0.000394342	0.00168842	0.000780788	AKT1/BCL2/CNR1/EPO/IL1B/PTGS2/SLC2A1/SLC6A4	8
BP	GO:0006633	fatty acid biosynthetic process	0.0451613	162/18800	0.000396483	0.00169578	0.000784193	FASN/GSTP1/IL1B/PTGS1/PTGS2/SCD/SIRT1	7
BP	GO:0046474	glycerophospholipid biosynthetic process	0.0516129	214/18800	0.000406839	0.00173823	0.000803823	BECN1/PIK3C2A/PIK3C2B/PIK3C2G/PIK3CA/PIK3CB/PIK3CG/PIK3R1	8
BP	GO:0032769	negative regulation of monooxygenase activity	0.0193548	18/18800	0.000409546	0.00174057	0.000804904	CNR1/CNR2/NFKB1	3
BP	GO:0036499	PERK-mediated unfolded protein response	0.0193548	18/18800	0.000409546	0.00174057	0.000804904	HSPA5/NFE2L2/PTPN1	3
BP	GO:0060438	trachea development	0.0193548	18/18800	0.000409546	0.00174057	0.000804904	MAP2K1/MAPK1/MAPK3	3
BP	GO:0060965	negative regulation of miRNA-mediated gene silencing	0.0193548	18/18800	0.000409546	0.00174057	0.000804904	TGFB1/TNF/TP53	3
BP	GO:0071318	cellular response to ATP	0.0193548	18/18800	0.000409546	0.00174057	0.000804904	P2RX4/P2RY12/PTGS2	3
BP	GO:0002292	T cell differentiation involved in immune response	0.0322581	76/18800	0.000411843	0.00174665	0.000807714	HMGB1/MTOR/NLRP3/PRKCZ/STAT3	5
BP	GO:0006635	fatty acid beta-oxidation	0.0322581	76/18800	0.000411843	0.00174665	0.000807714	AKT1/AKT2/CNR1/HSD17B10/PPARA	5
BP	GO:0072330	monocarboxylic acid biosynthetic process	0.0516129	215/18800	0.000419656	0.00177376	0.000820254	FASN/GSTP1/HSD17B10/IL1B/PTGS1/PTGS2/SCD/SIRT1	8
BP	GO:0035967	cellular response to topologically incorrect protein	0.0387097	117/18800	0.000419998	0.00177376	0.000820254	ATF6/BAX/HSPA5/NFE2L2/PIK3R1/PTPN1	6
BP	GO:0042752	regulation of circadian rhythm	0.0387097	117/18800	0.000419998	0.00177376	0.000820254	ADORA2A/MAPK10/MTOR/PPARA/PPARGC1A/TP53	6
BP	GO:0045446	endothelial cell differentiation	0.0387097	117/18800	0.000419998	0.00177376	0.000820254	FASN/ICAM1/IKBKB/IL1B/MET/TNF	6
BP	GO:0010712	regulation of collagen metabolic process	0.0258065	43/18800	0.000427089	0.00179994	0.000832358	ITGB1/PDGFRB/TGFB1/VIM	4
BP	GO:0042771	intrinsic apoptotic signaling pathway in response to DNA damage by p53 class mediator	0.0258065	43/18800	0.000427089	0.00179994	0.000832358	BCL2/KDM1A/SIRT1/TP53	4
BP	GO:0001894	tissue homeostasis	0.0580645	272/18800	0.000435198	0.0018322	0.000847276	BAX/BCL2/ITGB1/NOS3/P2RX4/PRKCA/PTGS2/SLC2A1/SRC	9
BP	GO:0043154	negative regulation of cysteine-type endopeptidase activity involved in apoptotic process	0.0322581	77/18800	0.000437546	0.00183442	0.000848302	ADORA2A/AKT1/PTGS2/SRC/TNF	5
BP	GO:0051149	positive regulation of muscle cell differentiation	0.0322581	77/18800	0.000437546	0.00183442	0.000848302	BCL2/MAPK14/MTOR/SIRT1/TGFB1	5
BP	GO:0055117	regulation of cardiac muscle contraction	0.0322581	77/18800	0.000437546	0.00183442	0.000848302	NOS1/P2RX4/PDE5A/PIK3CG/PRKACA	5
BP	GO:0090559	regulation of membrane permeability	0.0322581	77/18800	0.000437546	0.00183442	0.000848302	BAX/BCL2/HK2/MTOR/TP53	5
BP	GO:0032368	regulation of lipid transport	0.0387097	118/18800	0.000439527	0.0018408	0.000851255	AKT1/AKT2/IL1B/NFKB1/P2RX4/PPARA	6
BP	GO:0051100	negative regulation of binding	0.0451613	165/18800	0.000442747	0.00185237	0.000856603	AKT1/BAX/HMOX1/IL10/KDM1A/MAPK3/PPARA	7
BP	GO:0022898	regulation of transmembrane transporter activity	0.0580645	273/18800	0.000446917	0.00186787	0.000863773	BCL2/CAPN1/CCL2/CFTR/EPO/GPR35/ITGB1/NOS1/PRKACA	9
BP	GO:0040013	negative regulation of locomotion	0.0709677	396/18800	0.000454141	0.0018961	0.000876825	ADORA2A/AKT1/BCL2/CCL2/DPP4/HMGB1/HMOX1/NFE2L2/STAT3/TGFB1/TNF	11
BP	GO:0031279	regulation of cyclase activity	0.0322581	78/18800	0.000464441	0.00193709	0.000895784	MAPK14/MAPK3/NOS1/NOS2/NOS3	5
BP	GO:0002066	columnar/cuboidal epithelial cell development	0.0258065	44/18800	0.000466806	0.00193893	0.000896632	AKT1/FASN/KLF5/SRC	4
BP	GO:0006509	membrane protein ectodomain proteolysis	0.0258065	44/18800	0.000466806	0.00193893	0.000896632	ADAM10/IL10/IL1B/TNF	4
BP	GO:0045840	positive regulation of mitotic nuclear division	0.0258065	44/18800	0.000466806	0.00193893	0.000896632	IL1B/INSR/PDGFRB/TNF	4
BP	GO:2001239	regulation of extrinsic apoptotic signaling pathway in absence of ligand	0.0258065	44/18800	0.000466806	0.00193893	0.000896632	AKT1/BCL2/IL1B/TNF	4
BP	GO:0044242	cellular lipid catabolic process	0.0516129	219/18800	0.000474252	0.0019658	0.00090906	AKT1/AKT2/CNR1/FAAH/HSD17B10/PIK3CG/PPARA/SIRT2	8
BP	GO:0051651	maintenance of location in cell	0.0516129	219/18800	0.000474252	0.0019658	0.00090906	AKT1/BAX/HK1/HK2/HSPA5/LCN2/NOS1/PRKACA	8
BP	GO:0072655	establishment of protein localization to mitochondrion	0.0387097	120/18800	0.000480707	0.00197729	0.000914372	AKT1/BAX/HK1/HK2/HSP90AA1/SREBF1	6
BP	GO:0000272	polysaccharide catabolic process	0.0193548	19/18800	0.000483403	0.00197729	0.000914372	MGAM/PYGL/PYGM	3
BP	GO:0006837	serotonin transport	0.0193548	19/18800	0.000483403	0.00197729	0.000914372	CNR1/NOS1/SLC6A4	3
BP	GO:0015732	prostaglandin transport	0.0193548	19/18800	0.000483403	0.00197729	0.000914372	IL1B/NOS2/P2RX4	3
BP	GO:0031645	negative regulation of nervous system process	0.0193548	19/18800	0.000483403	0.00197729	0.000914372	GPR35/IL10/TNF	3
BP	GO:0035728	response to hepatocyte growth factor	0.0193548	19/18800	0.000483403	0.00197729	0.000914372	IL10/RELA/SIRT2	3
BP	GO:0035743	CD4-positive, alpha-beta T cell cytokine production	0.0193548	19/18800	0.000483403	0.00197729	0.000914372	IL1B/NLRP3/PRKCZ	3
BP	GO:0055093	response to hyperoxia	0.0193548	19/18800	0.000483403	0.00197729	0.000914372	EPO/NOX1/PDGFRB	3
BP	GO:0060149	negative regulation of post-transcriptional gene silencing	0.0193548	19/18800	0.000483403	0.00197729	0.000914372	TGFB1/TNF/TP53	3
BP	GO:0060967	negative regulation of gene silencing by RNA	0.0193548	19/18800	0.000483403	0.00197729	0.000914372	TGFB1/TNF/TP53	3
BP	GO:1900369	negative regulation of post-transcriptional gene silencing by RNA	0.0193548	19/18800	0.000483403	0.00197729	0.000914372	TGFB1/TNF/TP53	3
BP	GO:1902894	negative regulation of miRNA transcription	0.0193548	19/18800	0.000483403	0.00197729	0.000914372	PPARA/RELA/TGFB1	3
BP	GO:2000269	regulation of fibroblast apoptotic process	0.0193548	19/18800	0.000483403	0.00197729	0.000914372	PIK3CA/PIK3CG/TP53	3
BP	GO:0048145	regulation of fibroblast proliferation	0.0322581	79/18800	0.000492562	0.00201067	0.000929809	BAX/EGFR/GSTP1/PDGFRB/TP53	5
BP	GO:0072332	intrinsic apoptotic signaling pathway by p53 class mediator	0.0322581	79/18800	0.000492562	0.00201067	0.000929809	BAX/BCL2/KDM1A/SIRT1/TP53	5
BP	GO:0071466	cellular response to xenobiotic stimulus	0.0451613	168/18800	0.000493227	0.00201135	0.000930122	GSTP1/HSPA5/IL1B/NFE2L2/NOS1/NOS2/TP53	7
BP	GO:0051101	regulation of DNA binding	0.0387097	121/18800	0.000502392	0.00204459	0.000945491	AGER/HMGB1/HMOX1/KDM1A/SIRT2/TGFB1	6
BP	GO:0055007	cardiac muscle cell differentiation	0.0387097	121/18800	0.000502392	0.00204459	0.000945491	ITGB1/MTOR/PDGFRB/PPARA/TGFB1/WT1	6
BP	GO:0016572	histone phosphorylation	0.0258065	45/18800	0.000509086	0.00205934	0.000952317	CDK2/IL1B/MAPK3/PRKCA	4
BP	GO:0032892	positive regulation of organic acid transport	0.0258065	45/18800	0.000509086	0.00205934	0.000952317	ADORA2A/IL1B/ITGB1/P2RX4	4
BP	GO:0033003	regulation of mast cell activation	0.0258065	45/18800	0.000509086	0.00205934	0.000952317	CNR1/CNR2/HAVCR1/HMOX1	4
BP	GO:0046006	regulation of activated T cell proliferation	0.0258065	45/18800	0.000509086	0.00205934	0.000952317	AGER/CASP3/EPO/HMGB1	4
BP	GO:0048538	thymus development	0.0258065	45/18800	0.000509086	0.00205934	0.000952317	BCL2/MAP2K1/MAPK1/MAPK3	4
BP	GO:1901861	regulation of muscle tissue development	0.0258065	45/18800	0.000509086	0.00205934	0.000952317	BCL2/PPARGC1A/SIRT2/TGFB1	4
BP	GO:0050769	positive regulation of neurogenesis	0.0516129	222/18800	0.000518871	0.00209682	0.000969648	IL1B/KDM1A/MAN2A1/MAP2K1/MME/MTOR/TGFB1/TNF	8
BP	GO:0001952	regulation of cell-matrix adhesion	0.0387097	123/18800	0.000548045	0.0022125	0.00102314	BCL2/CD36/PIK3CB/PIK3R1/PRKCZ/SRC	6
BP	GO:0010660	regulation of muscle cell apoptotic process	0.0322581	81/18800	0.000552629	0.00222326	0.00102812	DNMT1/HMOX1/NFE2L2/SIRT1/TP53	5
BP	GO:0045445	myoblast differentiation	0.0322581	81/18800	0.000552629	0.00222326	0.00102812	ITGB1/LGALS1/MAPK14/TGFB1/TNF	5
BP	GO:0048144	fibroblast proliferation	0.0322581	81/18800	0.000552629	0.00222326	0.00102812	BAX/EGFR/GSTP1/PDGFRB/TP53	5
BP	GO:0005978	glycogen biosynthetic process	0.0258065	46/18800	0.000554021	0.00222326	0.00102812	AKT1/AKT2/GYS1/INSR	4
BP	GO:0009250	glucan biosynthetic process	0.0258065	46/18800	0.000554021	0.00222326	0.00102812	AKT1/AKT2/GYS1/INSR	4
BP	GO:0070741	response to interleukin-6	0.0258065	46/18800	0.000554021	0.00222326	0.00102812	NFKB1/RELA/SRC/STAT3	4
BP	GO:0006007	glucose catabolic process	0.0193548	20/18800	0.000565281	0.00224607	0.00103867	HK1/HK2/TP53	3
BP	GO:0006525	arginine metabolic process	0.0193548	20/18800	0.000565281	0.00224607	0.00103867	NOS1/NOS2/NOS3	3
BP	GO:0010523	negative regulation of calcium ion transport into cytosol	0.0193548	20/18800	0.000565281	0.00224607	0.00103867	BCL2/EPO/NOS1	3
BP	GO:0032495	response to muramyl dipeptide	0.0193548	20/18800	0.000565281	0.00224607	0.00103867	MAPK14/RELA/VIM	3
BP	GO:0036498	IRE1-mediated unfolded protein response	0.0193548	20/18800	0.000565281	0.00224607	0.00103867	BAX/HSPA5/PTPN1	3
BP	GO:0043373	CD4-positive, alpha-beta T cell lineage commitment	0.0193548	20/18800	0.000565281	0.00224607	0.00103867	CTSL/MTOR/STAT3	3
BP	GO:1902004	positive regulation of amyloid-beta formation	0.0193548	20/18800	0.000565281	0.00224607	0.00103867	CASP3/RELA/TNF	3
BP	GO:1902176	negative regulation of oxidative stress-induced intrinsic apoptotic signaling pathway	0.0193548	20/18800	0.000565281	0.00224607	0.00103867	AKT1/NFE2L2/SIRT1	3
BP	GO:1903206	negative regulation of hydrogen peroxide-induced cell death	0.0193548	20/18800	0.000565281	0.00224607	0.00103867	IL10/MET/NFE2L2	3
BP	GO:1903209	positive regulation of oxidative stress-induced cell death	0.0193548	20/18800	0.000565281	0.00224607	0.00103867	MMP3/NOX1/TNF	3
BP	GO:0002688	regulation of leukocyte chemotaxis	0.0387097	124/18800	0.000572048	0.00226849	0.00104903	ADAM10/CCL2/DPP4/HMGB1/MAPK1/MAPK3	6
BP	GO:0072329	monocarboxylic acid catabolic process	0.0387097	124/18800	0.000572048	0.00226849	0.00104903	AKT1/AKT2/CNR1/FAAH/HSD17B10/PPARA	6
BP	GO:0042310	vasoconstriction	0.0322581	82/18800	0.000584647	0.00231389	0.00107003	ACTA2/FAAH/PIK3C2A/PTGS2/SLC6A4	5
BP	GO:1901983	regulation of protein acetylation	0.0322581	82/18800	0.000584647	0.00231389	0.00107003	IL1B/MAPK3/NOS1/PPARGC1A/SIRT1	5
BP	GO:0010469	regulation of signaling receptor activity	0.0451613	173/18800	0.000587473	0.00232279	0.00107415	CAPN1/CCL2/IL10/ITGB1/PPARA/SRC/TNF	7
BP	GO:0050868	negative regulation of T cell activation	0.0387097	125/18800	0.00059686	0.00235529	0.00108917	ADORA2A/CASP3/HMGB1/IL10/LGALS3/PDE5A	6
BP	GO:0070585	protein localization to mitochondrion	0.0387097	125/18800	0.00059686	0.00235529	0.00108917	AKT1/BAX/HK1/HK2/HSP90AA1/SREBF1	6
BP	GO:0034198	cellular response to amino acid starvation	0.0258065	47/18800	0.000601704	0.00237208	0.00109694	BECN1/MAPK1/MAPK3/MTOR	4
BP	GO:0048771	tissue remodeling	0.0451613	174/18800	0.000607933	0.00239255	0.0011064	BAX/CAPN1/NOS3/PRKCA/SRC/TGFB1/TP53	7
BP	GO:0030336	negative regulation of cell migration	0.0645161	346/18800	0.000608085	0.00239255	0.0011064	AKT1/BCL2/CCL2/DPP4/HMGB1/HMOX1/NFE2L2/STAT3/TGFB1/TNF	10
BP	GO:0015844	monoamine transport	0.0322581	83/18800	0.000618036	0.00242697	0.00112232	ADORA2A/CNR1/NOS1/SLC6A2/SLC6A4	5
BP	GO:0030641	regulation of cellular pH	0.0322581	83/18800	0.000618036	0.00242697	0.00112232	BCL2/CFTR/MAPK1/MAPK3/NOX1	5
BP	GO:0006694	steroid biosynthetic process	0.0451613	175/18800	0.000628956	0.00246504	0.00113993	CACNA1H/CFTR/HSD17B10/NFKB1/SIRT1/SREBF1/TNF	7
BP	GO:0035265	organ growth	0.0451613	175/18800	0.000628956	0.00246504	0.00113993	AKT1/BCL2/MAPK14/PDGFRB/PPARA/SLC6A4/WT1	7
BP	GO:0010761	fibroblast migration	0.0258065	48/18800	0.000652229	0.00253463	0.00117211	ACTA2/AKT1/ITGB1/TGFB1	4
BP	GO:0031641	regulation of myelination	0.0258065	48/18800	0.000652229	0.00253463	0.00117211	AKT1/MTOR/SIRT2/TNF	4
BP	GO:0035272	exocrine system development	0.0258065	48/18800	0.000652229	0.00253463	0.00117211	EGFR/INSR/TGFB1/TNF	4
BP	GO:0042311	vasodilation	0.0258065	48/18800	0.000652229	0.00253463	0.00117211	ADORA2A/NOS1/NOS3/TNF	4
BP	GO:0050798	activated T cell proliferation	0.0258065	48/18800	0.000652229	0.00253463	0.00117211	AGER/CASP3/EPO/HMGB1	4
BP	GO:1901985	positive regulation of protein acetylation	0.0258065	48/18800	0.000652229	0.00253463	0.00117211	IL1B/MAPK3/NOS1/PPARGC1A	4
BP	GO:0010921	regulation of phosphatase activity	0.0322581	84/18800	0.000652836	0.00253463	0.00117211	IKBKB/LGALS3/MTOR/PDGFRB/TNF	5
BP	GO:0097194	execution phase of apoptosis	0.0322581	84/18800	0.000652836	0.00253463	0.00117211	AKT1/BAX/CASP3/SIRT2/TP53	5
BP	GO:0032069	regulation of nuclease activity	0.0193548	21/18800	0.00065552	0.00253463	0.00117211	AKT1/HMGB1/SIRT1	3
BP	GO:0071498	cellular response to fluid shear stress	0.0193548	21/18800	0.00065552	0.00253463	0.00117211	NFE2L2/PTGS2/SRC	3
BP	GO:0071605	monocyte chemotactic protein-1 production	0.0193548	21/18800	0.00065552	0.00253463	0.00117211	AGER/GSTP1/IL1B	3
BP	GO:0071637	regulation of monocyte chemotactic protein-1 production	0.0193548	21/18800	0.00065552	0.00253463	0.00117211	AGER/GSTP1/IL1B	3
BP	GO:0090280	positive regulation of calcium ion import	0.0193548	21/18800	0.00065552	0.00253463	0.00117211	CCL2/LGALS3/PDGFRB	3
BP	GO:2000178	negative regulation of neural precursor cell proliferation	0.0193548	21/18800	0.00065552	0.00253463	0.00117211	SIRT2/SLC6A4/TP53	3
BP	GO:0045861	negative regulation of proteolysis	0.0645161	350/18800	0.00066437	0.00256639	0.00118679	ADORA2A/AKT1/GAPDH/IL10/PLAT/PTGS2/SRC/TFPI/TNF/TP53	10
BP	GO:0090276	regulation of peptide hormone secretion	0.0451613	177/18800	0.000672733	0.00259621	0.00120058	CFTR/CNR1/FFAR4/IL1B/NOS2/SREBF1/TNF	7
BP	GO:1990266	neutrophil migration	0.0387097	128/18800	0.000676337	0.00260762	0.00120586	CCL2/DPP4/IL1B/IRAK4/LGALS3/PIK3CG	6
BP	GO:0010657	muscle cell apoptotic process	0.0322581	85/18800	0.000689082	0.00264915	0.00122507	DNMT1/HMOX1/NFE2L2/SIRT1/TP53	5
BP	GO:0071229	cellular response to acid chemical	0.0322581	85/18800	0.000689082	0.00264915	0.00122507	DNMT1/EGFR/MTOR/PIK3CA/TNF	5
BP	GO:2000117	negative regulation of cysteine-type endopeptidase activity	0.0322581	85/18800	0.000689082	0.00264915	0.00122507	ADORA2A/AKT1/PTGS2/SRC/TNF	5
BP	GO:0001101	response to acid chemical	0.0387097	129/18800	0.000704574	0.00270268	0.00124982	CASP3/DNMT1/EGFR/MTOR/PIK3CA/TNF	6
BP	GO:0045058	T cell selection	0.0258065	49/18800	0.000705687	0.00270268	0.00124982	BCL2/CTSL/MTOR/STAT3	4
BP	GO:0097300	programmed necrotic cell death	0.0258065	49/18800	0.000705687	0.00270268	0.00124982	BAX/PYGL/TNF/TP53	4
BP	GO:1990928	response to amino acid starvation	0.0258065	49/18800	0.000705687	0.00270268	0.00124982	BECN1/MAPK1/MAPK3/MTOR	4
BP	GO:0033627	cell adhesion mediated by integrin	0.0322581	86/18800	0.000726814	0.00278094	0.00128601	DPP4/ICAM1/ITGB1/P2RY12/PIK3CG	5
BP	GO:0002791	regulation of peptide secretion	0.0451613	180/18800	0.000742896	0.00283709	0.00131197	CFTR/CNR1/FFAR4/IL1B/NOS2/SREBF1/TNF	7
BP	GO:2001257	regulation of cation channel activity	0.0451613	180/18800	0.000742896	0.00283709	0.00131197	CAPN1/CCL2/EPO/GPR35/ITGB1/NOS1/PRKACA	7
BP	GO:0007160	cell-matrix adhesion	0.0516129	235/18800	0.00075327	0.00284881	0.00131739	BCL2/CD36/ITGB1/PIK3CB/PIK3R1/PRKCZ/SRC/VCAM1	8
BP	GO:0006925	inflammatory cell apoptotic process	0.0193548	22/18800	0.00075445	0.00284881	0.00131739	CTSL/PIK3CB/SIRT1	3
BP	GO:0010226	response to lithium ion	0.0193548	22/18800	0.00075445	0.00284881	0.00131739	FABP4/NFE2L2/PTGS2	3
BP	GO:0031065	positive regulation of histone deacetylation	0.0193548	22/18800	0.00075445	0.00284881	0.00131739	SIRT1/SREBF1/TP53	3
BP	GO:0032891	negative regulation of organic acid transport	0.0193548	22/18800	0.00075445	0.00284881	0.00131739	AKT1/AKT2/TNF	3
BP	GO:0044346	fibroblast apoptotic process	0.0193548	22/18800	0.00075445	0.00284881	0.00131739	PIK3CA/PIK3CG/TP53	3
BP	GO:0044546	NLRP3 inflammasome complex assembly	0.0193548	22/18800	0.00075445	0.00284881	0.00131739	CD36/NLRP3/SIRT2	3
BP	GO:0046628	positive regulation of insulin receptor signaling pathway	0.0193548	22/18800	0.00075445	0.00284881	0.00131739	PRKCZ/SIRT1/SRC	3
BP	GO:0051000	positive regulation of nitric-oxide synthase activity	0.0193548	22/18800	0.00075445	0.00284881	0.00131739	AKT1/PIK3CB/TNF	3
BP	GO:0051590	positive regulation of neurotransmitter transport	0.0193548	22/18800	0.00075445	0.00284881	0.00131739	ADORA2A/CNR1/ITGB1	3
BP	GO:0140467	integrated stress response signaling	0.0193548	22/18800	0.00075445	0.00284881	0.00131739	HSPA5/NFE2L2/PTPN1	3
BP	GO:1901032	negative regulation of response to reactive oxygen species	0.0193548	22/18800	0.00075445	0.00284881	0.00131739	IL10/MET/NFE2L2	3
BP	GO:0034504	protein localization to nucleus	0.0580645	294/18800	0.000759818	0.00286455	0.00132467	AKT1/CD36/MAPK14/PIK3R1/PTGS2/SRC/STAT3/TGFB1/TP53	9
BP	GO:0043457	regulation of cellular respiration	0.0258065	50/18800	0.000762174	0.00286455	0.00132467	NOS2/PIK3CA/PPARGC1A/TNF	4
BP	GO:0060425	lung morphogenesis	0.0258065	50/18800	0.000762174	0.00286455	0.00132467	MAP2K1/MAPK1/MAPK3/TNF	4
BP	GO:0070231	T cell apoptotic process	0.0258065	50/18800	0.000762174	0.00286455	0.00132467	AKT1/BAX/LGALS3/TP53	4
BP	GO:1902041	regulation of extrinsic apoptotic signaling pathway via death domain receptors	0.0258065	50/18800	0.000762174	0.00286455	0.00132467	HMOX1/ICAM1/LGALS3/NOS3	4
BP	GO:0016311	dephosphorylation	0.0709677	422/18800	0.000768389	0.00288522	0.00133423	ALPL/BCL2/IKBKB/LGALS3/MTOR/NT5E/PDGFRB/PTPN1/SRC/TGFB1/TNF	11
BP	GO:0032640	tumor necrosis factor production	0.0451613	182/18800	0.000792803	0.00297135	0.00137406	AGER/CD36/GSTP1/HMGB1/IL10/PIK3R1/STAT3	7
BP	GO:0032680	regulation of tumor necrosis factor production	0.0451613	182/18800	0.000792803	0.00297135	0.00137406	AGER/CD36/GSTP1/HMGB1/IL10/PIK3R1/STAT3	7
BP	GO:0071333	cellular response to glucose stimulus	0.0387097	132/18800	0.000794786	0.00297602	0.00137622	AGER/CFTR/ICAM1/PIK3CA/PRKACA/SLC29A1	6
BP	GO:0000422	autophagy of mitochondrion	0.0322581	88/18800	0.000806886	0.00301292	0.00139329	BECN1/CAMKK2/HK2/SREBF1/TP53	5
BP	GO:0002709	regulation of T cell mediated immunity	0.0322581	88/18800	0.000806886	0.00301292	0.00139329	AGER/HMGB1/IL1B/NLRP3/PRKCZ	5
BP	GO:0061726	mitochondrion disassembly	0.0322581	88/18800	0.000806886	0.00301292	0.00139329	BECN1/CAMKK2/HK2/SREBF1/TP53	5
BP	GO:0090087	regulation of peptide transport	0.0451613	183/18800	0.000818732	0.00305432	0.00141243	CFTR/CNR1/FFAR4/IL1B/NOS2/SREBF1/TNF	7
BP	GO:0006111	regulation of gluconeogenesis	0.0258065	51/18800	0.000821782	0.00305721	0.00141377	GPT/PPARA/PPARGC1A/SIRT1	4
BP	GO:0032692	negative regulation of interleukin-1 production	0.0258065	51/18800	0.000821782	0.00305721	0.00141377	FFAR4/GSTP1/IL10/NLRP3	4
BP	GO:0045912	negative regulation of carbohydrate metabolic process	0.0258065	51/18800	0.000821782	0.00305721	0.00141377	PPARA/STAT3/TGFB1/TP53	4
BP	GO:0003158	endothelium development	0.0387097	133/18800	0.000826757	0.00307005	0.0014197	FASN/ICAM1/IKBKB/IL1B/MET/TNF	6
BP	GO:0034101	erythrocyte homeostasis	0.0387097	133/18800	0.000826757	0.00307005	0.0014197	CASP3/EPO/HMOX1/MAPK14/STAT3/THRA	6
BP	GO:0050767	regulation of neurogenesis	0.0645161	361/18800	0.00084175	0.00311997	0.00144279	IL1B/KDM1A/MAN2A1/MAP2K1/MME/MTOR/SIRT2/TGFB1/TNF/TP53	10
BP	GO:2000146	negative regulation of cell motility	0.0645161	361/18800	0.00084175	0.00311997	0.00144279	AKT1/BCL2/CCL2/DPP4/HMGB1/HMOX1/NFE2L2/STAT3/TGFB1/TNF	10
BP	GO:0010817	regulation of hormone levels	0.0774194	496/18800	0.00085405	0.00316265	0.00146253	CACNA1H/CFTR/CNR1/CTSL/DPP4/FFAR4/HSD17B10/IL1B/NFKB1/NOS2/SREBF1/TNF	12
BP	GO:0071331	cellular response to hexose stimulus	0.0387097	134/18800	0.000859712	0.00317603	0.00146871	AGER/CFTR/ICAM1/PIK3CA/PRKACA/SLC29A1	6
BP	GO:0030194	positive regulation of blood coagulation	0.0193548	23/18800	0.000862392	0.00317603	0.00146871	CD36/F3/NFE2L2	3
BP	GO:0031061	negative regulation of histone methylation	0.0193548	23/18800	0.000862392	0.00317603	0.00146871	DNMT1/KDM1A/SIRT1	3
BP	GO:0140632	inflammasome complex assembly	0.0193548	23/18800	0.000862392	0.00317603	0.00146871	CD36/NLRP3/SIRT2	3
BP	GO:1900048	positive regulation of hemostasis	0.0193548	23/18800	0.000862392	0.00317603	0.00146871	CD36/F3/NFE2L2	3
BP	GO:1902254	negative regulation of intrinsic apoptotic signaling pathway by p53 class mediator	0.0193548	23/18800	0.000862392	0.00317603	0.00146871	BCL2/KDM1A/SIRT1	3
BP	GO:0007565	female pregnancy	0.0451613	185/18800	0.000872599	0.00320776	0.00148338	AKT1/BCL2/CNR1/EPO/IL1B/PTGS2/SLC2A1	7
BP	GO:0061138	morphogenesis of a branching epithelium	0.0451613	185/18800	0.000872599	0.00320776	0.00148338	BCL2/GRB2/IL10/MET/SRC/TNF/WT1	7
BP	GO:0002686	negative regulation of leukocyte migration	0.0258065	52/18800	0.000884605	0.00324302	0.00149969	AKT1/CCL2/DPP4/HMOX1	4
BP	GO:0043525	positive regulation of neuron apoptotic process	0.0258065	52/18800	0.000884605	0.00324302	0.00149969	BAX/CASP3/TNF/TP53	4
BP	GO:1904036	negative regulation of epithelial cell apoptotic process	0.0258065	52/18800	0.000884605	0.00324302	0.00149969	HMOX1/ICAM1/NFE2L2/PPARA	4
BP	GO:0001649	osteoblast differentiation	0.0516129	241/18800	0.000886965	0.00324871	0.00150232	ACHE/AKT1/ALPL/FASN/FFAR4/MAPK14/PRKACA/TNF	8
BP	GO:0060191	regulation of lipase activity	0.0322581	90/18800	0.000893362	0.00326733	0.00151094	EGFR/P2RY12/PDGFRB/PRKCZ/SELE	5
BP	GO:0043401	steroid hormone mediated signaling pathway	0.0387097	135/18800	0.000893671	0.00326733	0.00151094	CARM1/KDM1A/NR3C2/PPARA/SIRT1/SRC	6
BP	GO:0002040	sprouting angiogenesis	0.0451613	186/18800	0.000900561	0.00328954	0.0015212	AKT1/HMOX1/IL10/ITGB1/PIK3C2A/PIK3CB/PTGS2	7
BP	GO:0071326	cellular response to monosaccharide stimulus	0.0387097	136/18800	0.000928655	0.00338198	0.00156395	AGER/CFTR/ICAM1/PIK3CA/PRKACA/SLC29A1	6
BP	GO:0046578	regulation of Ras protein signal transduction	0.0451613	187/18800	0.000929226	0.00338198	0.00156395	EPO/GPR35/ITGB1/MET/PDGFRB/PIK3CB/PIK3CG	7
BP	GO:0071706	tumor necrosis factor superfamily cytokine production	0.0451613	187/18800	0.000929226	0.00338198	0.00156395	AGER/CD36/GSTP1/HMGB1/IL10/PIK3R1/STAT3	7
BP	GO:1903555	regulation of tumor necrosis factor superfamily cytokine production	0.0451613	187/18800	0.000929226	0.00338198	0.00156395	AGER/CD36/GSTP1/HMGB1/IL10/PIK3R1/STAT3	7
BP	GO:0014909	smooth muscle cell migration	0.0322581	91/18800	0.0009391	0.00341483	0.00157914	BCL2/NFE2L2/PDGFRB/PLAT/SRC	5
BP	GO:1902743	regulation of lamellipodium organization	0.0258065	53/18800	0.000950738	0.00345403	0.00159727	MTOR/PIK3CA/PIK3R1/SRC	4
BP	GO:0006346	DNA methylation-dependent heterochromatin assembly	0.0193548	24/18800	0.000979658	0.00353995	0.001637	DNMT1/KDM1A/SIRT1	3
BP	GO:0050820	positive regulation of coagulation	0.0193548	24/18800	0.000979658	0.00353995	0.001637	CD36/F3/NFE2L2	3
BP	GO:0051043	regulation of membrane protein ectodomain proteolysis	0.0193548	24/18800	0.000979658	0.00353995	0.001637	IL10/IL1B/TNF	3
BP	GO:0051156	glucose 6-phosphate metabolic process	0.0193548	24/18800	0.000979658	0.00353995	0.001637	HK1/HK2/TP53	3
BP	GO:1901522	positive regulation of transcription from RNA polymerase II promoter involved in cellular response to chemical stimulus	0.0193548	24/18800	0.000979658	0.00353995	0.001637	NFE2L2/RELA/TP53	3
BP	GO:1904996	positive regulation of leukocyte adhesion to vascular endothelial cell	0.0193548	24/18800	0.000979658	0.00353995	0.001637	RELA/SELE/TNF	3
BP	GO:0032409	regulation of transporter activity	0.0580645	305/18800	0.000984194	0.00355315	0.00164311	BCL2/CAPN1/CCL2/CFTR/EPO/GPR35/ITGB1/NOS1/PRKACA	9
BP	GO:0051271	negative regulation of cellular component movement	0.0645161	369/18800	0.000993857	0.00358483	0.00165776	AKT1/BCL2/CCL2/DPP4/HMGB1/HMOX1/NFE2L2/STAT3/TGFB1/TNF	10
BP	GO:0002705	positive regulation of leukocyte mediated immunity	0.0387097	138/18800	0.00100178	0.00360694	0.00166798	IL1B/NLRP3/NOS2/PRKCZ/TGFB1/TNF	6
BP	GO:0031644	regulation of nervous system process	0.0387097	138/18800	0.00100178	0.00360694	0.00166798	GPR35/IL10/NOS3/PRKCZ/SRC/TNF	6
BP	GO:0006898	receptor-mediated endocytosis	0.0516129	246/18800	0.00101238	0.00364185	0.00168413	ACHE/CD36/CTSL/GRB2/INSR/ITGB1/PIK3CB/SELE	8
BP	GO:0009755	hormone-mediated signaling pathway	0.0451613	190/18800	0.00101956	0.00365394	0.00168972	CARM1/KDM1A/NR3C2/PPARA/SIRT1/SRC/THRA	7
BP	GO:0006968	cellular defense response	0.0258065	54/18800	0.00102027	0.00365394	0.00168972	ADORA2A/BECN1/ITGB1/RELA	4
BP	GO:0051155	positive regulation of striated muscle cell differentiation	0.0258065	54/18800	0.00102027	0.00365394	0.00168972	BCL2/MAPK14/MTOR/TGFB1	4
BP	GO:0061900	glial cell activation	0.0258065	54/18800	0.00102027	0.00365394	0.00168972	ADORA2A/AGER/IL1B/TNF	4
BP	GO:0071715	icosanoid transport	0.0258065	54/18800	0.00102027	0.00365394	0.00168972	ABCC1/IL1B/NOS2/P2RX4	4
BP	GO:0006885	regulation of pH	0.0322581	93/18800	0.00103577	0.0036963	0.00170931	BCL2/CFTR/MAPK1/MAPK3/NOX1	5
BP	GO:0032273	positive regulation of protein polymerization	0.0322581	93/18800	0.00103577	0.0036963	0.00170931	GRB2/HSP90AA1/MET/MTOR/NPHS1	5
BP	GO:0034109	homotypic cell-cell adhesion	0.0322581	93/18800	0.00103577	0.0036963	0.00170931	P2RY12/PIK3CB/PIK3CG/PRKCA/TYRO3	5
BP	GO:0045185	maintenance of protein location	0.0322581	93/18800	0.00103577	0.0036963	0.00170931	AKT1/HK1/HK2/HSPA5/IL10	5
BP	GO:0090068	positive regulation of cell cycle process	0.0516129	247/18800	0.00103909	0.00370485	0.00171326	AKT1/BECN1/EGFR/IL1B/INSR/PDGFRB/SIRT2/TNF	8
BP	GO:0014706	striated muscle tissue development	0.0516129	248/18800	0.00106635	0.00379871	0.00175666	ITGB1/MAPK14/MTOR/PDGFRB/PPARA/SIRT2/TGFB1/WT1	8
BP	GO:0006650	glycerophospholipid metabolic process	0.0580645	309/18800	0.00107803	0.00383411	0.00177303	BECN1/PDGFRB/PIK3C2A/PIK3C2B/PIK3C2G/PIK3CA/PIK3CB/PIK3CG/PIK3R1	9
BP	GO:0051960	regulation of nervous system development	0.0709677	440/18800	0.00107819	0.00383411	0.00177303	AKT1/IL1B/KDM1A/MAN2A1/MAP2K1/MME/MTOR/SIRT2/TGFB1/TNF/TP53	11
BP	GO:0002042	cell migration involved in sprouting angiogenesis	0.0322581	94/18800	0.00108679	0.00385446	0.00178245	AKT1/HMOX1/ITGB1/PIK3C2A/PTGS2	5
BP	GO:1901655	cellular response to ketone	0.0322581	94/18800	0.00108679	0.00385446	0.00178245	AKT1/CFTR/PLAT/SIRT1/SRC	5
BP	GO:1905954	positive regulation of lipid localization	0.0322581	94/18800	0.00108679	0.00385446	0.00178245	CD36/IL1B/NFKB1/P2RX4/PLIN2	5
BP	GO:0043470	regulation of carbohydrate catabolic process	0.0258065	55/18800	0.00109331	0.0038705	0.00178986	INSR/PPARA/STAT3/TP53	4
BP	GO:1902991	regulation of amyloid precursor protein catabolic process	0.0258065	55/18800	0.00109331	0.0038705	0.00178986	AGER/CASP3/RELA/TNF	4
BP	GO:0015833	peptide transport	0.0516129	249/18800	0.00109419	0.0038705	0.00178986	ABCC1/CFTR/CNR1/FFAR4/IL1B/NOS2/SREBF1/TNF	8
BP	GO:0032967	positive regulation of collagen biosynthetic process	0.0193548	25/18800	0.00110655	0.0038937	0.00180059	PDGFRB/TGFB1/VIM	3
BP	GO:0045932	negative regulation of muscle contraction	0.0193548	25/18800	0.00110655	0.0038937	0.00180059	PDE5A/PIK3CG/PTGS2	3
BP	GO:0051570	regulation of histone H3-K9 methylation	0.0193548	25/18800	0.00110655	0.0038937	0.00180059	DNMT1/KDM1A/SIRT1	3
BP	GO:0060396	growth hormone receptor signaling pathway	0.0193548	25/18800	0.00110655	0.0038937	0.00180059	PIK3R1/PTPN1/STAT3	3
BP	GO:1900078	positive regulation of cellular response to insulin stimulus	0.0193548	25/18800	0.00110655	0.0038937	0.00180059	PRKCZ/SIRT1/SRC	3
BP	GO:1903959	regulation of anion transmembrane transport	0.0193548	25/18800	0.00110655	0.0038937	0.00180059	CFTR/ITGB1/TNF	3
BP	GO:0034763	negative regulation of transmembrane transport	0.0387097	141/18800	0.00111967	0.00393301	0.00181877	AKT1/AKT2/EPO/GPR35/IL1B/TNF	6
BP	GO:0050671	positive regulation of lymphocyte proliferation	0.0387097	141/18800	0.00111967	0.00393301	0.00181877	AGER/BCL2/EPO/HMGB1/IL1B/VCAM1	6
BP	GO:0060079	excitatory postsynaptic potential	0.0322581	95/18800	0.00113964	0.00399967	0.0018496	ADORA2A/AKT1/P2RX4/PRKCZ/SLC29A1	5
BP	GO:0055123	digestive system development	0.0387097	142/18800	0.00116125	0.00407194	0.00188301	BCL2/EGFR/INSR/KLF5/SRC/TNF	6
BP	GO:0001836	release of cytochrome c from mitochondria	0.0258065	56/18800	0.00116993	0.00409527	0.0018938	AKT1/BAX/BCL2/TP53	4
BP	GO:0034205	amyloid-beta formation	0.0258065	56/18800	0.00116993	0.00409527	0.0018938	CASP3/DYRK1A/RELA/TNF	4
BP	GO:0003300	cardiac muscle hypertrophy	0.0322581	96/18800	0.00119438	0.00416277	0.00192502	BECN1/P2RX4/PDE5A/PPARA/PRKCA	5
BP	GO:0006942	regulation of striated muscle contraction	0.0322581	96/18800	0.00119438	0.00416277	0.00192502	NOS1/P2RX4/PDE5A/PIK3CG/PRKACA	5
BP	GO:0030316	osteoclast differentiation	0.0322581	96/18800	0.00119438	0.00416277	0.00192502	MAPK14/MTOR/PIK3R1/SRC/TNF	5
BP	GO:0046330	positive regulation of JNK cascade	0.0322581	96/18800	0.00119438	0.00416277	0.00192502	AGER/HMGB1/IL1B/NOX1/TNF	5
BP	GO:0051153	regulation of striated muscle cell differentiation	0.0322581	96/18800	0.00119438	0.00416277	0.00192502	BCL2/MAPK14/MTOR/PPARA/TGFB1	5
BP	GO:0032946	positive regulation of mononuclear cell proliferation	0.0387097	143/18800	0.00120399	0.00419263	0.00193883	AGER/BCL2/EPO/HMGB1/IL1B/VCAM1	6
BP	GO:0090287	regulation of cellular response to growth factor stimulus	0.0580645	314/18800	0.0012054	0.00419393	0.00193943	HSPA5/IL1B/PIK3CB/PPARA/PTPN1/SIRT1/TGFB1/TMPRSS6/TP53	9
BP	GO:0001654	eye development	0.0645161	379/18800	0.00121501	0.0042237	0.00195319	ACHE/ATF6/BAX/BCL2/EGFR/MAN2A1/PDGFRB/STAT3/VIM/WT1	10
BP	GO:0002726	positive regulation of T cell cytokine production	0.0193548	26/18800	0.00124336	0.00429999	0.00198847	IL1B/NLRP3/PRKCZ	3
BP	GO:0010714	positive regulation of collagen metabolic process	0.0193548	26/18800	0.00124336	0.00429999	0.00198847	PDGFRB/TGFB1/VIM	3
BP	GO:0032515	negative regulation of phosphoprotein phosphatase activity	0.0193548	26/18800	0.00124336	0.00429999	0.00198847	IKBKB/LGALS3/TNF	3
BP	GO:0036296	response to increased oxygen levels	0.0193548	26/18800	0.00124336	0.00429999	0.00198847	EPO/NOX1/PDGFRB	3
BP	GO:0045822	negative regulation of heart contraction	0.0193548	26/18800	0.00124336	0.00429999	0.00198847	PDE5A/PIK3CG/TNF	3
BP	GO:0071378	cellular response to growth hormone stimulus	0.0193548	26/18800	0.00124336	0.00429999	0.00198847	PIK3R1/PTPN1/STAT3	3
BP	GO:0046456	icosanoid biosynthetic process	0.0258065	57/18800	0.00125024	0.00431175	0.00199391	IL1B/PTGS1/PTGS2/SIRT1	4
BP	GO:0070228	regulation of lymphocyte apoptotic process	0.0258065	57/18800	0.00125024	0.00431175	0.00199391	BAX/IL10/LGALS3/TP53	4
BP	GO:0008593	regulation of Notch signaling pathway	0.0322581	97/18800	0.00125104	0.00431175	0.00199391	ADAM10/AKT1/NOS3/SRC/STAT3	5
BP	GO:0043279	response to alkaloid	0.0322581	97/18800	0.00125104	0.00431175	0.00199391	ADORA2A/BLM/CASP3/CNR1/HSPA5	5
BP	GO:0060491	regulation of cell projection assembly	0.0451613	197/18800	0.00125728	0.00432956	0.00200215	ICAM1/KLF5/MTOR/P2RY12/PIK3CA/PIK3R1/SRC	7
BP	GO:0046394	carboxylic acid biosynthetic process	0.0580645	316/18800	0.00125964	0.00433399	0.0020042	FASN/GLS/GSTP1/HSD17B10/IL1B/PTGS1/PTGS2/SCD/SIRT1	9
BP	GO:0032388	positive regulation of intracellular transport	0.0451613	198/18800	0.00129451	0.00444637	0.00205617	AKT2/IL1B/MAPK14/PIK3R1/PRKACA/PTGS2/TGFB1	7
BP	GO:0048167	regulation of synaptic plasticity	0.0451613	198/18800	0.00129451	0.00444637	0.00205617	ADORA2A/AGER/MAPK1/MME/PLAT/PRKCZ/PTGS2	7
BP	GO:0000079	regulation of cyclin-dependent protein serine/threonine kinase activity	0.0322581	98/18800	0.00130966	0.00449074	0.00207669	AKT1/BLM/CASP3/EGFR/SRC	5
BP	GO:0060291	long-term synaptic potentiation	0.0322581	98/18800	0.00130966	0.00449074	0.00207669	ADORA2A/AGER/MAPK1/MME/PRKCZ	5
BP	GO:0016053	organic acid biosynthetic process	0.0580645	318/18800	0.00131584	0.00450808	0.0020847	FASN/GLS/GSTP1/HSD17B10/IL1B/PTGS1/PTGS2/SCD/SIRT1	9
BP	GO:0001763	morphogenesis of a branching structure	0.0451613	199/18800	0.0013326	0.00456165	0.00210947	BCL2/GRB2/IL10/MET/SRC/TNF/WT1	7
BP	GO:0048010	vascular endothelial growth factor receptor signaling pathway	0.0258065	58/18800	0.00133433	0.00456368	0.00211041	IL1B/MAPK14/PTPN1/SRC	4
BP	GO:0014897	striated muscle hypertrophy	0.0322581	99/18800	0.00137029	0.00467475	0.00216178	BECN1/P2RX4/PDE5A/PPARA/PRKCA	5
BP	GO:0045639	positive regulation of myeloid cell differentiation	0.0322581	99/18800	0.00137029	0.00467475	0.00216178	MAPK14/PRKCA/STAT3/TGFB1/TNF	5
BP	GO:0050764	regulation of phagocytosis	0.0322581	99/18800	0.00137029	0.00467475	0.00216178	CCL2/CD36/HMGB1/IL1B/TNF	5
BP	GO:0007179	transforming growth factor beta receptor signaling pathway	0.0451613	200/18800	0.00137156	0.00467515	0.00216196	HSPA5/PPARA/SIRT1/SRC/STAT3/TGFB1/TP53	7
BP	GO:0050796	regulation of insulin secretion	0.0387097	147/18800	0.00138714	0.00471531	0.00218053	CFTR/CNR1/IL1B/NOS2/SREBF1/TNF	6
BP	GO:0071322	cellular response to carbohydrate stimulus	0.0387097	147/18800	0.00138714	0.00471531	0.00218053	AGER/CFTR/ICAM1/PIK3CA/PRKACA/SLC29A1	6
BP	GO:0010884	positive regulation of lipid storage	0.0193548	27/18800	0.00139037	0.00471531	0.00218053	CD36/NFKB1/PLIN2	3
BP	GO:0034505	tooth mineralization	0.0193548	27/18800	0.00139037	0.00471531	0.00218053	ALPL/CFTR/PPARA	3
BP	GO:0072012	glomerulus vasculature development	0.0193548	27/18800	0.00139037	0.00471531	0.00218053	ACTA2/PDGFRB/WT1	3
BP	GO:1902883	negative regulation of response to oxidative stress	0.0193548	27/18800	0.00139037	0.00471531	0.00218053	IL10/MET/NFE2L2	3
BP	GO:0002218	activation of innate immune response	0.0258065	59/18800	0.00142229	0.00480336	0.00222125	HMGB1/HSP90AA1/IKBKB/SRC	4
BP	GO:0010574	regulation of vascular endothelial growth factor production	0.0258065	59/18800	0.00142229	0.00480336	0.00222125	IL1B/NOX1/PTGS2/TGFB1	4
BP	GO:0045599	negative regulation of fat cell differentiation	0.0258065	59/18800	0.00142229	0.00480336	0.00222125	SIRT1/SIRT2/TGFB1/TNF	4
BP	GO:0051353	positive regulation of oxidoreductase activity	0.0258065	59/18800	0.00142229	0.00480336	0.00222125	AKT1/IL1B/PIK3CB/TNF	4
BP	GO:2000351	regulation of endothelial cell apoptotic process	0.0258065	59/18800	0.00142229	0.00480336	0.00222125	CCL2/ICAM1/NFE2L2/TNF	4
BP	GO:0014013	regulation of gliogenesis	0.0322581	100/18800	0.00143296	0.00483533	0.00223604	IL1B/MTOR/SIRT2/TGFB1/TNF	5
BP	GO:0010821	regulation of mitochondrion organization	0.0387097	148/18800	0.00143608	0.00484183	0.00223904	AKT1/BAX/CAMKK2/PPARGC1A/SREBF1/TP53	6
BP	GO:0006644	phospholipid metabolic process	0.0645161	388/18800	0.00144699	0.00487452	0.00225416	BECN1/GGPS1/PDGFRB/PIK3C2A/PIK3C2B/PIK3C2G/PIK3CA/PIK3CB/PIK3CG/PIK3R1	10
BP	GO:0072522	purine-containing compound biosynthetic process	0.0451613	202/18800	0.00145216	0.00488784	0.00226032	NOS1/NOS2/NOS3/NT5E/PPARA/PPARGC1A/TGFB1	7
BP	GO:0007043	cell-cell junction assembly	0.0387097	149/18800	0.00148633	0.00499869	0.00231158	GPBAR1/IKBKB/IL1B/PRKACA/PRKCA/TNF	6
BP	GO:0014896	muscle hypertrophy	0.0322581	101/18800	0.00149772	0.00502022	0.00232153	BECN1/P2RX4/PDE5A/PPARA/PRKCA	5
BP	GO:0046620	regulation of organ growth	0.0322581	101/18800	0.00149772	0.00502022	0.00232153	AKT1/MAPK14/PPARA/SLC6A4/WT1	5
BP	GO:0099565	chemical synaptic transmission, postsynaptic	0.0322581	101/18800	0.00149772	0.00502022	0.00232153	ADORA2A/AKT1/P2RX4/PRKCZ/SLC29A1	5
BP	GO:1904029	regulation of cyclin-dependent protein kinase activity	0.0322581	101/18800	0.00149772	0.00502022	0.00232153	AKT1/BLM/CASP3/EGFR/SRC	5
BP	GO:0043407	negative regulation of MAP kinase activity	0.0258065	60/18800	0.00151422	0.00506289	0.00234127	GSTP1/IL1B/PIK3CB/PTPN1	4
BP	GO:0043506	regulation of JUN kinase activity	0.0258065	60/18800	0.00151422	0.00506289	0.00234127	AGER/GSTP1/PTPN1/TNF	4
BP	GO:0090311	regulation of protein deacetylation	0.0258065	60/18800	0.00151422	0.00506289	0.00234127	DYRK1A/SIRT1/SREBF1/TP53	4
BP	GO:0030902	hindbrain development	0.0387097	150/18800	0.00153791	0.00513785	0.00237593	BCL2/HSPA5/ITGB1/MAP2K1/SLC6A4/TP53	6
BP	GO:0010592	positive regulation of lamellipodium assembly	0.0193548	28/18800	0.00154785	0.00513971	0.00237679	MTOR/PIK3CA/PIK3R1	3
BP	GO:0022011	myelination in peripheral nervous system	0.0193548	28/18800	0.00154785	0.00513971	0.00237679	AKT1/AKT2/SIRT2	3
BP	GO:0032292	peripheral nervous system axon ensheathment	0.0193548	28/18800	0.00154785	0.00513971	0.00237679	AKT1/AKT2/SIRT2	3
BP	GO:0042104	positive regulation of activated T cell proliferation	0.0193548	28/18800	0.00154785	0.00513971	0.00237679	AGER/EPO/HMGB1	3
BP	GO:0048873	homeostasis of number of cells within a tissue	0.0193548	28/18800	0.00154785	0.00513971	0.00237679	BAX/BCL2/NOS3	3
BP	GO:0050996	positive regulation of lipid catabolic process	0.0193548	28/18800	0.00154785	0.00513971	0.00237679	AKT2/IL1B/PPARA	3
BP	GO:1903205	regulation of hydrogen peroxide-induced cell death	0.0193548	28/18800	0.00154785	0.00513971	0.00237679	IL10/MET/NFE2L2	3
BP	GO:0032412	regulation of ion transmembrane transporter activity	0.0516129	263/18800	0.00154867	0.00513971	0.00237679	CAPN1/CCL2/CFTR/EPO/GPR35/ITGB1/NOS1/PRKACA	8
BP	GO:0031497	chromatin assembly	0.0451613	205/18800	0.00157993	0.00523913	0.00242277	CDK2/DNMT1/KDM1A/PIK3CA/SIRT1/SIRT2/TP53	7
BP	GO:0035306	positive regulation of dephosphorylation	0.0258065	61/18800	0.0016102	0.00533512	0.00246715	MTOR/PDGFRB/SRC/TGFB1	4
BP	GO:0002768	immune response-regulating cell surface receptor signaling pathway	0.0580645	328/18800	0.00162797	0.00538955	0.00249233	BAX/BCL2/IKBKB/LGALS3/MAPK1/MAPK10/PIK3CA/RELA/SRC	9
BP	GO:0032760	positive regulation of tumor necrosis factor production	0.0322581	103/18800	0.00163367	0.00539955	0.00249695	AGER/CD36/HMGB1/PIK3R1/STAT3	5
BP	GO:0042102	positive regulation of T cell proliferation	0.0322581	103/18800	0.00163367	0.00539955	0.00249695	AGER/EPO/HMGB1/IL1B/VCAM1	5
BP	GO:0048638	regulation of developmental growth	0.0580645	329/18800	0.0016622	0.00548809	0.0025379	AKT1/BCL2/INSR/MAPK14/PIK3CA/PPARA/SLC6A4/STAT3/WT1	9
BP	GO:0045165	cell fate commitment	0.0516129	266/18800	0.00166318	0.00548809	0.0025379	BCL2/CASP3/CTSL/ITGB1/MTOR/STAT3/TP53/WT1	8
BP	GO:0006836	neurotransmitter transport	0.0451613	207/18800	0.00166987	0.00550564	0.00254601	ADORA2A/CNR1/ITGB1/NOS1/SLC29A1/SLC6A2/SLC6A4	7
BP	GO:0014812	muscle cell migration	0.0322581	104/18800	0.00170494	0.00560372	0.00259137	BCL2/NFE2L2/PDGFRB/PLAT/SRC	5
BP	GO:0046902	regulation of mitochondrial membrane permeability	0.0258065	62/18800	0.00171034	0.00560372	0.00259137	BAX/BCL2/HK2/TP53	4
BP	GO:0019674	NAD metabolic process	0.0193548	29/18800	0.00171607	0.00560372	0.00259137	HK1/HK2/TP53	3
BP	GO:0030212	hyaluronan metabolic process	0.0193548	29/18800	0.00171607	0.00560372	0.00259137	IL1B/NFKB1/TGFB1	3
BP	GO:0032369	negative regulation of lipid transport	0.0193548	29/18800	0.00171607	0.00560372	0.00259137	AKT1/AKT2/NFKB1	3
BP	GO:0051481	negative regulation of cytosolic calcium ion concentration	0.0193548	29/18800	0.00171607	0.00560372	0.00259137	BCL2/EPO/NOS1	3
BP	GO:0051968	positive regulation of synaptic transmission, glutamatergic	0.0193548	29/18800	0.00171607	0.00560372	0.00259137	ADORA2A/CCL2/PTGS2	3
BP	GO:0061437	renal system vasculature development	0.0193548	29/18800	0.00171607	0.00560372	0.00259137	ACTA2/PDGFRB/WT1	3
BP	GO:0061440	kidney vasculature development	0.0193548	29/18800	0.00171607	0.00560372	0.00259137	ACTA2/PDGFRB/WT1	3
BP	GO:0097421	liver regeneration	0.0193548	29/18800	0.00171607	0.00560372	0.00259137	HMOX1/IL10/TNF	3
BP	GO:0030100	regulation of endocytosis	0.0451613	208/18800	0.0017163	0.00560372	0.00259137	CD36/INSR/LGALS3/PIK3CB/PTPN1/SELE/SRC	7
BP	GO:0045637	regulation of myeloid cell differentiation	0.0451613	208/18800	0.0017163	0.00560372	0.00259137	MAPK14/MTOR/PIK3R1/PRKCA/STAT3/TGFB1/TNF	7
BP	GO:0046634	regulation of alpha-beta T cell activation	0.0322581	105/18800	0.00177847	0.005802	0.00268306	ADORA2A/AGER/HMGB1/NLRP3/PRKCZ	5
BP	GO:0032613	interleukin-10 production	0.0258065	63/18800	0.00181472	0.00591067	0.00273331	AGER/HMGB1/PRKCZ/STAT3	4
BP	GO:0032653	regulation of interleukin-10 production	0.0258065	63/18800	0.00181472	0.00591067	0.00273331	AGER/HMGB1/PRKCZ/STAT3	4
BP	GO:0051962	positive regulation of nervous system development	0.0516129	270/18800	0.00182618	0.00594321	0.00274836	IL1B/KDM1A/MAN2A1/MAP2K1/MME/MTOR/TGFB1/TNF	8
BP	GO:0007517	muscle organ development	0.0580645	334/18800	0.00184212	0.00599024	0.00277011	BCL2/CACNA1H/KLF5/MAPK14/NPHS1/SIRT1/SIRT2/TGFB1/WT1	9
BP	GO:0030593	neutrophil chemotaxis	0.0322581	106/18800	0.0018543	0.00602499	0.00278618	CCL2/DPP4/IL1B/LGALS3/PIK3CG	5
BP	GO:0006734	NADH metabolic process	0.0193548	30/18800	0.0018953	0.00612853	0.00283406	HK1/HK2/TP53	3
BP	GO:0007202	activation of phospholipase C activity	0.0193548	30/18800	0.0018953	0.00612853	0.00283406	EGFR/P2RY12/SELE	3
BP	GO:0048147	negative regulation of fibroblast proliferation	0.0193548	30/18800	0.0018953	0.00612853	0.00283406	BAX/GSTP1/TP53	3
BP	GO:0051123	RNA polymerase II preinitiation complex assembly	0.0193548	30/18800	0.0018953	0.00612853	0.00283406	HMGB1/THRA/TP53	3
BP	GO:0071480	cellular response to gamma radiation	0.0193548	30/18800	0.0018953	0.00612853	0.00283406	HSPA5/KDM1A/TP53	3
BP	GO:1902230	negative regulation of intrinsic apoptotic signaling pathway in response to DNA damage	0.0193548	30/18800	0.0018953	0.00612853	0.00283406	BCL2/KDM1A/SIRT1	3
BP	GO:0042113	B cell activation	0.0580645	336/18800	0.00191832	0.006198	0.00286618	BAX/BCL2/CASP3/IL10/ITGB1/LGALS1/TGFB1/TP53/VCAM1	9
BP	GO:0014015	positive regulation of gliogenesis	0.0258065	64/18800	0.00192343	0.00619961	0.00286693	IL1B/MTOR/TGFB1/TNF	4
BP	GO:0031638	zymogen activation	0.0258065	64/18800	0.00192343	0.00619961	0.00286693	CTSL/CYCS/KLK1/PLAT	4
BP	GO:0032507	maintenance of protein location in cell	0.0258065	64/18800	0.00192343	0.00619961	0.00286693	AKT1/HK1/HK2/HSPA5	4
BP	GO:0008637	apoptotic mitochondrial changes	0.0322581	107/18800	0.00193247	0.00621384	0.00287351	AKT1/BAX/BCL2/HK2/TP53	5
BP	GO:0030004	cellular monovalent inorganic cation homeostasis	0.0322581	107/18800	0.00193247	0.00621384	0.00287351	BCL2/CFTR/MAPK1/MAPK3/NOX1	5
BP	GO:1903557	positive regulation of tumor necrosis factor superfamily cytokine production	0.0322581	107/18800	0.00193247	0.00621384	0.00287351	AGER/CD36/HMGB1/PIK3R1/STAT3	5
BP	GO:0055067	monovalent inorganic cation homeostasis	0.0387097	157/18800	0.00193812	0.00622702	0.0028796	ADORA2A/BCL2/CFTR/MAPK1/MAPK3/NOX1	6
BP	GO:0002260	lymphocyte homeostasis	0.0258065	65/18800	0.00203658	0.00652773	0.00301866	AKT1/BAX/BCL2/CASP3	4
BP	GO:0014823	response to activity	0.0258065	65/18800	0.00203658	0.00652773	0.00301866	IL10/PIK3CA/PPARGC1A/TNF	4
BP	GO:0048645	animal organ formation	0.0258065	65/18800	0.00203658	0.00652773	0.00301866	MAP2K1/MAPK1/MAPK3/WT1	4
BP	GO:0001782	B cell homeostasis	0.0193548	31/18800	0.00208577	0.00663788	0.0030696	BAX/BCL2/CASP3	3
BP	GO:0002862	negative regulation of inflammatory response to antigenic stimulus	0.0193548	31/18800	0.00208577	0.00663788	0.0030696	IL10/MAPK14/SRC	3
BP	GO:0005979	regulation of glycogen biosynthetic process	0.0193548	31/18800	0.00208577	0.00663788	0.0030696	AKT1/AKT2/INSR	3
BP	GO:0010039	response to iron ion	0.0193548	31/18800	0.00208577	0.00663788	0.0030696	BCL2/BECN1/HMOX1	3
BP	GO:0010962	regulation of glucan biosynthetic process	0.0193548	31/18800	0.00208577	0.00663788	0.0030696	AKT1/AKT2/INSR	3
BP	GO:0014044	Schwann cell development	0.0193548	31/18800	0.00208577	0.00663788	0.0030696	AKT1/AKT2/SIRT2	3
BP	GO:0045737	positive regulation of cyclin-dependent protein serine/threonine kinase activity	0.0193548	31/18800	0.00208577	0.00663788	0.0030696	AKT1/EGFR/SRC	3
BP	GO:0070633	transepithelial transport	0.0193548	31/18800	0.00208577	0.00663788	0.0030696	ABCC1/CFTR/SLC5A1	3
BP	GO:1902042	negative regulation of extrinsic apoptotic signaling pathway via death domain receptors	0.0193548	31/18800	0.00208577	0.00663788	0.0030696	HMOX1/ICAM1/NOS3	3
BP	GO:0006766	vitamin metabolic process	0.0322581	109/18800	0.00209601	0.00666521	0.00308224	ABCC1/ALPL/NFKB1/SLC2A1/TNF	5
BP	GO:0030258	lipid modification	0.0451613	216/18800	0.00212499	0.00675204	0.00312239	AKT1/AKT2/CNR1/HSD17B10/MAPK14/PPARA/PPARGC1A	7
BP	GO:2000045	regulation of G1/S transition of mitotic cell cycle	0.0387097	160/18800	0.00213191	0.00676868	0.00313009	AKT1/BCL2/CCL2/CDK2/EGFR/TP53	6
BP	GO:0070265	necrotic cell death	0.0258065	66/18800	0.00215424	0.00682881	0.00315789	BAX/PYGL/TNF/TP53	4
BP	GO:2000514	regulation of CD4-positive, alpha-beta T cell activation	0.0258065	66/18800	0.00215424	0.00682881	0.00315789	AGER/HMGB1/NLRP3/PRKCZ	4
BP	GO:0002824	positive regulation of adaptive immune response based on somatic recombination of immune receptors built from immunoglobulin superfamily domains	0.0322581	110/18800	0.00218146	0.00690968	0.00319529	IL1B/NLRP3/PRKCZ/TGFB1/TNF	5
BP	GO:0046942	carboxylic acid transport	0.0516129	279/18800	0.00223919	0.00708696	0.00327727	ABCC1/ADORA2A/CD36/IL1B/ITGB1/NOS2/P2RX4/TNF	8
BP	GO:0032200	telomere organization	0.0387097	162/18800	0.002269	0.00717567	0.00331829	BLM/HSP90AA1/MAPK1/MAPK3/SIRT2/SRC	6
BP	GO:0033692	cellular polysaccharide biosynthetic process	0.0258065	67/18800	0.00227651	0.00718813	0.00332405	AKT1/AKT2/GYS1/INSR	4
BP	GO:0072678	T cell migration	0.0258065	67/18800	0.00227651	0.00718813	0.00332405	ADAM10/CCL2/ICAM1/PIK3CG	4
BP	GO:0010165	response to X-ray	0.0193548	32/18800	0.00228772	0.00720097	0.00332999	BLM/CASP3/TP53	3
BP	GO:0010743	regulation of macrophage derived foam cell differentiation	0.0193548	32/18800	0.00228772	0.00720097	0.00332999	CD36/NFKB1/PPARA	3
BP	GO:0036474	cell death in response to hydrogen peroxide	0.0193548	32/18800	0.00228772	0.00720097	0.00332999	IL10/MET/NFE2L2	3
BP	GO:0060674	placenta blood vessel development	0.0193548	32/18800	0.00228772	0.00720097	0.00332999	AKT1/MAP2K1/MAPK1	3
BP	GO:0030072	peptide hormone secretion	0.0451613	220/18800	0.00235568	0.00740907	0.00342623	CFTR/CNR1/FFAR4/IL1B/NOS2/SREBF1/TNF	7
BP	GO:0002698	negative regulation of immune effector process	0.0322581	112/18800	0.00235995	0.00741094	0.00342709	HMOX1/IL10/LGALS3/TGFB1/TNF	5
BP	GO:0021987	cerebral cortex development	0.0322581	112/18800	0.00235995	0.00741094	0.00342709	BAX/EGFR/KDM1A/P2RY12/SLC2A1	5
BP	GO:0001558	regulation of cell growth	0.0645161	415/18800	0.00236736	0.00742842	0.00343518	ADAM10/AKT1/BCL2/EGFR/MTOR/PPARA/SIRT1/TGFB1/TP53/WT1	10
BP	GO:0009112	nucleobase metabolic process	0.0193548	33/18800	0.0025014	0.00783072	0.00362121	KDM1A/MAPK1/MTOR	3
BP	GO:0055094	response to lipoprotein particle	0.0193548	33/18800	0.0025014	0.00783072	0.00362121	AKT1/CD36/ITGB1	3
BP	GO:0070050	neuron cellular homeostasis	0.0193548	33/18800	0.0025014	0.00783072	0.00362121	CNR1/SLC6A2/TYRO3	3
BP	GO:0009306	protein secretion	0.0580645	350/18800	0.00252511	0.00789881	0.0036527	ACHE/ADORA2A/CFTR/CNR1/IL1B/NOS2/SREBF1/TGFB1/TNF	9
BP	GO:0007004	telomere maintenance via telomerase	0.0258065	69/18800	0.00253524	0.00791206	0.00365883	HSP90AA1/MAPK1/MAPK3/SRC	4
BP	GO:0050795	regulation of behavior	0.0258065	69/18800	0.00253524	0.00791206	0.00365883	ADORA2A/CNR1/MTOR/STAT3	4
BP	GO:0070830	bicellular tight junction assembly	0.0258065	69/18800	0.00253524	0.00791206	0.00365883	GPBAR1/IKBKB/PRKACA/TNF	4
BP	GO:0042303	molting cycle	0.0322581	114/18800	0.00254883	0.00794218	0.00367276	BCL2/EGFR/PTGS2/RELA/TNF	5
BP	GO:0042633	hair cycle	0.0322581	114/18800	0.00254883	0.00794218	0.00367276	BCL2/EGFR/PTGS2/RELA/TNF	5
BP	GO:0035592	establishment of protein localization to extracellular region	0.0580645	351/18800	0.00257369	0.00801344	0.00370571	ACHE/ADORA2A/CFTR/CNR1/IL1B/NOS2/SREBF1/TGFB1/TNF	9
BP	GO:1904062	regulation of cation transmembrane transport	0.0580645	352/18800	0.00262301	0.0081607	0.00377381	BAX/CAPN1/CCL2/EPO/GPR35/ITGB1/NOS1/PIK3CG/PRKACA	9
BP	GO:0034250	positive regulation of cellular amide metabolic process	0.0387097	167/18800	0.0026408	0.00819706	0.00379062	CASP3/MTOR/NFE2L2/RELA/TNF/VIM	6
BP	GO:0051048	negative regulation of secretion	0.0387097	167/18800	0.0026408	0.00819706	0.00379062	CNR1/FFAR4/HMOX1/IL1B/SREBF1/TNF	6
BP	GO:0060538	skeletal muscle organ development	0.0387097	167/18800	0.0026408	0.00819706	0.00379062	BCL2/KLF5/MAPK14/NPHS1/TGFB1/WT1	6
BP	GO:0030518	intracellular steroid hormone receptor signaling pathway	0.0322581	115/18800	0.00264728	0.00821084	0.003797	CARM1/KDM1A/NR3C2/SIRT1/SRC	5
BP	GO:0042886	amide transport	0.0516129	287/18800	0.00266498	0.00825937	0.00381944	ABCC1/CFTR/CNR1/FFAR4/IL1B/NOS2/SREBF1/TNF	8
BP	GO:0000082	G1/S transition of mitotic cell cycle	0.0451613	225/18800	0.00267068	0.00826435	0.00382174	AKT1/BCL2/CCL2/CDK2/EGFR/ITGB1/TP53	7
BP	GO:0002790	peptide secretion	0.0451613	225/18800	0.00267068	0.00826435	0.00382174	CFTR/CNR1/FFAR4/IL1B/NOS2/SREBF1/TNF	7
BP	GO:0007435	salivary gland morphogenesis	0.0193548	34/18800	0.00272702	0.00840639	0.00388742	EGFR/TGFB1/TNF	3
BP	GO:0032228	regulation of synaptic transmission, GABAergic	0.0193548	34/18800	0.00272702	0.00840639	0.00388742	ADORA2A/CNR1/CNR2	3
BP	GO:0035308	negative regulation of protein dephosphorylation	0.0193548	34/18800	0.00272702	0.00840639	0.00388742	IKBKB/LGALS3/TNF	3
BP	GO:0035590	purinergic nucleotide receptor signaling pathway	0.0193548	34/18800	0.00272702	0.00840639	0.00388742	ADORA2A/P2RX4/P2RY12	3
BP	GO:0051973	positive regulation of telomerase activity	0.0193548	34/18800	0.00272702	0.00840639	0.00388742	HSP90AA1/MAPK1/MAPK3	3
BP	GO:0021543	pallium development	0.0387097	169/18800	0.00280167	0.00862331	0.00398773	BAX/CASP3/EGFR/KDM1A/P2RY12/SLC2A1	6
BP	GO:1901136	carbohydrate derivative catabolic process	0.0387097	169/18800	0.00280167	0.00862331	0.00398773	CTSL/GLB1/NT5E/OGA/PDE5A/TGFB1	6
BP	GO:0050766	positive regulation of phagocytosis	0.0258065	71/18800	0.00281348	0.00865307	0.0040015	CCL2/CD36/IL1B/TNF	4
BP	GO:0002708	positive regulation of lymphocyte mediated immunity	0.0322581	117/18800	0.0028524	0.00874607	0.00404451	IL1B/NLRP3/PRKCZ/TGFB1/TNF	5
BP	GO:0002761	regulation of myeloid leukocyte differentiation	0.0322581	117/18800	0.0028524	0.00874607	0.00404451	MTOR/PIK3R1/PRKCA/TGFB1/TNF	5
BP	GO:0007006	mitochondrial membrane organization	0.0322581	117/18800	0.0028524	0.00874607	0.00404451	BAX/BCL2/HK2/HSP90AA1/TP53	5
BP	GO:0015718	monocarboxylic acid transport	0.0322581	117/18800	0.0028524	0.00874607	0.00404451	CD36/IL1B/NOS2/P2RX4/TNF	5
BP	GO:0006937	regulation of muscle contraction	0.0387097	170/18800	0.0028848	0.00879587	0.00406753	NOS1/P2RX4/PDE5A/PIK3CG/PRKACA/PTGS2	6
BP	GO:0031214	biomineral tissue development	0.0387097	170/18800	0.0028848	0.00879587	0.00406753	ALPL/CFTR/NOS3/PPARA/PTGS2/TGFB1	6
BP	GO:0006470	protein dephosphorylation	0.0516129	291/18800	0.00290036	0.00879587	0.00406753	BCL2/IKBKB/LGALS3/MTOR/PDGFRB/PTPN1/TGFB1/TNF	8
BP	GO:0001542	ovulation from ovarian follicle	0.0129032	10/18800	0.00291012	0.00879587	0.00406753	NOS3/SIRT1	2
BP	GO:0002291	T cell activation via T cell receptor contact with antigen bound to MHC molecule on antigen presenting cell	0.0129032	10/18800	0.00291012	0.00879587	0.00406753	ICAM1/LGALS3	2
BP	GO:0002676	regulation of chronic inflammatory response	0.0129032	10/18800	0.00291012	0.00879587	0.00406753	IL10/TNF	2
BP	GO:0010749	regulation of nitric oxide mediated signal transduction	0.0129032	10/18800	0.00291012	0.00879587	0.00406753	EGFR/PDE5A	2
BP	GO:0035247	peptidyl-arginine omega-N-methylation	0.0129032	10/18800	0.00291012	0.00879587	0.00406753	CARM1/PRMT7	2
BP	GO:0035747	natural killer cell chemotaxis	0.0129032	10/18800	0.00291012	0.00879587	0.00406753	CCL2/PIK3CG	2
BP	GO:0042045	epithelial fluid transport	0.0129032	10/18800	0.00291012	0.00879587	0.00406753	CFTR/SLC5A1	2
BP	GO:0042368	vitamin D biosynthetic process	0.0129032	10/18800	0.00291012	0.00879587	0.00406753	NFKB1/TNF	2
BP	GO:0045348	positive regulation of MHC class II biosynthetic process	0.0129032	10/18800	0.00291012	0.00879587	0.00406753	IL10/SIRT1	2
BP	GO:0051974	negative regulation of telomerase activity	0.0129032	10/18800	0.00291012	0.00879587	0.00406753	SRC/TP53	2
BP	GO:0060068	vagina development	0.0129032	10/18800	0.00291012	0.00879587	0.00406753	BAX/TYRO3	2
BP	GO:0060397	growth hormone receptor signaling pathway via JAK-STAT	0.0129032	10/18800	0.00291012	0.00879587	0.00406753	PTPN1/STAT3	2
BP	GO:0072203	cell proliferation involved in metanephros development	0.0129032	10/18800	0.00291012	0.00879587	0.00406753	PDGFRB/WT1	2
BP	GO:0098917	retrograde trans-synaptic signaling	0.0129032	10/18800	0.00291012	0.00879587	0.00406753	CNR1/NOS1	2
BP	GO:2000121	regulation of removal of superoxide radicals	0.0129032	10/18800	0.00291012	0.00879587	0.00406753	CD36/NFE2L2	2
BP	GO:2000425	regulation of apoptotic cell clearance	0.0129032	10/18800	0.00291012	0.00879587	0.00406753	CCL2/HMGB1	2
BP	GO:0006476	protein deacetylation	0.0322581	118/18800	0.00295917	0.00890101	0.00411616	DYRK1A/SIRT1/SIRT2/SREBF1/TP53	5
BP	GO:0030278	regulation of ossification	0.0322581	118/18800	0.00295917	0.00890101	0.00411616	BCL2/MAPK1/MAPK14/MAPK3/TGFB1	5
BP	GO:0030330	DNA damage response, signal transduction by p53 class mediator	0.0258065	72/18800	0.00296014	0.00890101	0.00411616	DYRK1A/KDM1A/SIRT1/TP53	4
BP	GO:0033143	regulation of intracellular steroid hormone receptor signaling pathway	0.0258065	72/18800	0.00296014	0.00890101	0.00411616	CARM1/KDM1A/SIRT1/SRC	4
BP	GO:0050810	regulation of steroid biosynthetic process	0.0258065	72/18800	0.00296014	0.00890101	0.00411616	NFKB1/SIRT1/SREBF1/TNF	4
BP	GO:0045922	negative regulation of fatty acid metabolic process	0.0193548	35/18800	0.0029648	0.00890101	0.00411616	AKT1/CNR1/SIRT1	3
BP	GO:0090050	positive regulation of cell migration involved in sprouting angiogenesis	0.0193548	35/18800	0.0029648	0.00890101	0.00411616	HMOX1/PIK3C2A/PTGS2	3
BP	GO:0090075	relaxation of muscle	0.0193548	35/18800	0.0029648	0.00890101	0.00411616	P2RX4/PDE5A/PIK3CA	3
BP	GO:1904031	positive regulation of cyclin-dependent protein kinase activity	0.0193548	35/18800	0.0029648	0.00890101	0.00411616	AKT1/EGFR/SRC	3
BP	GO:0060402	calcium ion transport into cytosol	0.0387097	171/18800	0.00296977	0.0089093	0.00411999	BAX/BCL2/EPO/NOS1/P2RX4/PRKACA	6
BP	GO:0071692	protein localization to extracellular region	0.0580645	359/18800	0.00298962	0.00896219	0.00414445	ACHE/ADORA2A/CFTR/CNR1/IL1B/NOS2/SREBF1/TGFB1/TNF	9
BP	GO:0110148	biomineralization	0.0387097	172/18800	0.00305659	0.00915614	0.00423414	ALPL/CFTR/NOS3/PPARA/PTGS2/TGFB1	6
BP	GO:0045471	response to ethanol	0.0322581	119/18800	0.00306879	0.00917223	0.00424158	CNR1/PPARA/SREBF1/TNF/VCAM1	5
BP	GO:0051928	positive regulation of calcium ion transport	0.0322581	119/18800	0.00306879	0.00917223	0.00424158	BAX/CCL2/LGALS3/P2RX4/PDGFRB	5
BP	GO:0072676	lymphocyte migration	0.0322581	119/18800	0.00306879	0.00917223	0.00424158	ADAM10/AKT1/CCL2/ICAM1/PIK3CG	5
BP	GO:0045088	regulation of innate immune response	0.0451613	231/18800	0.00309036	0.00922302	0.00426506	HMGB1/HSP90AA1/IKBKB/NFE2L2/PTPN1/SRC/TYRO3	7
BP	GO:0046883	regulation of hormone secretion	0.0451613	231/18800	0.00309036	0.00922302	0.00426506	CFTR/CNR1/FFAR4/IL1B/NOS2/SREBF1/TNF	7
BP	GO:0016239	positive regulation of macroautophagy	0.0258065	73/18800	0.00311195	0.00926684	0.00428533	BECN1/HMOX1/MAPK3/SIRT1	4
BP	GO:0019226	transmission of nerve impulse	0.0258065	73/18800	0.00311195	0.00926684	0.00428533	CACNA1H/GPR35/MTOR/P2RX4	4
BP	GO:0048662	negative regulation of smooth muscle cell proliferation	0.0258065	73/18800	0.00311195	0.00926684	0.00428533	HMOX1/IL10/NOS3/PPARGC1A	4
BP	GO:0030203	glycosaminoglycan metabolic process	0.0322581	120/18800	0.00318132	0.00946642	0.00437762	GLB1/IL1B/NFKB1/PDGFRB/TGFB1	5
BP	GO:0007431	salivary gland development	0.0193548	36/18800	0.00321494	0.00953829	0.00441086	EGFR/TGFB1/TNF	3
BP	GO:0010613	positive regulation of cardiac muscle hypertrophy	0.0193548	36/18800	0.00321494	0.00953829	0.00441086	BECN1/PDE5A/PRKCA	3
BP	GO:0071402	cellular response to lipoprotein particle stimulus	0.0193548	36/18800	0.00321494	0.00953829	0.00441086	AKT1/CD36/ITGB1	3
BP	GO:1903146	regulation of autophagy of mitochondrion	0.0193548	36/18800	0.00321494	0.00953829	0.00441086	CAMKK2/SREBF1/TP53	3
BP	GO:0006305	DNA alkylation	0.0258065	74/18800	0.00326898	0.00968435	0.0044784	DNMT1/PIK3CA/PRMT7/WT1	4
BP	GO:0006306	DNA methylation	0.0258065	74/18800	0.00326898	0.00968435	0.0044784	DNMT1/PIK3CA/PRMT7/WT1	4
BP	GO:0031589	cell-substrate adhesion	0.0580645	364/18800	0.00327545	0.00969639	0.00448397	BCL2/CD36/ITGB1/PIK3CB/PIK3R1/PRKCZ/SRC/TYRO3/VCAM1	9
BP	GO:1903008	organelle disassembly	0.0322581	121/18800	0.00329679	0.00975239	0.00450987	BECN1/CAMKK2/HK2/SREBF1/TP53	5
BP	GO:0045930	negative regulation of mitotic cell cycle	0.0451613	234/18800	0.00331826	0.00980153	0.00453259	BCL2/BLM/CCL2/CDK2/IL10/TNF/TP53	7
BP	GO:0048738	cardiac muscle tissue development	0.0451613	234/18800	0.00331826	0.00980153	0.00453259	ITGB1/MAPK14/MTOR/PDGFRB/PPARA/TGFB1/WT1	7
BP	GO:0002449	lymphocyte mediated immunity	0.0580645	365/18800	0.00333512	0.0098441	0.00455227	AGER/HMGB1/ICAM1/IL10/IL1B/NLRP3/PRKCZ/TGFB1/TNF	9
BP	GO:0007613	memory	0.0322581	122/18800	0.00341525	0.0100732	0.00465823	CNR1/INSR/PRKCZ/PTGS2/SLC6A4	5
BP	GO:0051056	regulation of small GTPase mediated signal transduction	0.0516129	299/18800	0.00341965	0.0100764	0.0046597	EPO/GPR35/ITGB1/MET/PDGFRB/PIK3CB/PIK3CG/SRC	8
BP	GO:0002221	pattern recognition receptor signaling pathway	0.0387097	176/18800	0.00342299	0.0100764	0.0046597	CD36/HMGB1/IRAK4/RELA/TNF/TYRO3	6
BP	GO:0006278	RNA-templated DNA biosynthetic process	0.0258065	75/18800	0.00343133	0.0100764	0.0046597	HSP90AA1/MAPK1/MAPK3/SRC	4
BP	GO:0010822	positive regulation of mitochondrion organization	0.0258065	75/18800	0.00343133	0.0100764	0.0046597	BAX/CAMKK2/PPARGC1A/TP53	4
BP	GO:0071230	cellular response to amino acid stimulus	0.0258065	75/18800	0.00343133	0.0100764	0.0046597	DNMT1/EGFR/MTOR/TNF	4
BP	GO:0120192	tight junction assembly	0.0258065	75/18800	0.00343133	0.0100764	0.0046597	GPBAR1/IKBKB/PRKACA/TNF	4
BP	GO:0010923	negative regulation of phosphatase activity	0.0193548	37/18800	0.00347766	0.0101301	0.00468454	IKBKB/LGALS3/TNF	3
BP	GO:0014037	Schwann cell differentiation	0.0193548	37/18800	0.00347766	0.0101301	0.00468454	AKT1/AKT2/SIRT2	3
BP	GO:0014742	positive regulation of muscle hypertrophy	0.0193548	37/18800	0.00347766	0.0101301	0.00468454	BECN1/PDE5A/PRKCA	3
BP	GO:0042092	type 2 immune response	0.0193548	37/18800	0.00347766	0.0101301	0.00468454	IL10/NLRP3/PRKCZ	3
BP	GO:0046627	negative regulation of insulin receptor signaling pathway	0.0193548	37/18800	0.00347766	0.0101301	0.00468454	IL1B/PRKCZ/PTPN1	3
BP	GO:0070873	regulation of glycogen metabolic process	0.0193548	37/18800	0.00347766	0.0101301	0.00468454	AKT1/AKT2/INSR	3
BP	GO:1903580	positive regulation of ATP metabolic process	0.0193548	37/18800	0.00347766	0.0101301	0.00468454	INSR/PPARA/PPARGC1A	3
BP	GO:0002429	immune response-activating cell surface receptor signaling pathway	0.0516129	300/18800	0.00348933	0.0101301	0.00468454	BAX/BCL2/IKBKB/LGALS3/MAPK1/PIK3CA/RELA/SRC	8
BP	GO:0002757	immune response-activating signal transduction	0.0516129	300/18800	0.00348933	0.0101301	0.00468454	BAX/BCL2/IKBKB/LGALS3/MAPK1/PIK3CA/RELA/SRC	8
BP	GO:0035725	sodium ion transmembrane transport	0.0387097	177/18800	0.00351949	0.0101301	0.00468454	CACNA1H/NOS1/SLC5A1/SLC5A2/SLC6A2/SLC6A4	6
BP	GO:0002224	toll-like receptor signaling pathway	0.0322581	123/18800	0.00353674	0.0101301	0.00468454	CD36/HMGB1/IRAK4/TNF/TYRO3	5
BP	GO:0006002	fructose 6-phosphate metabolic process	0.0129032	11/18800	0.00353762	0.0101301	0.00468454	HK1/HK2	2
BP	GO:0006735	NADH regeneration	0.0129032	11/18800	0.00353762	0.0101301	0.00468454	HK1/HK2	2
BP	GO:0010918	positive regulation of mitochondrial membrane potential	0.0129032	11/18800	0.00353762	0.0101301	0.00468454	AKT1/AKT2	2
BP	GO:0032000	positive regulation of fatty acid beta-oxidation	0.0129032	11/18800	0.00353762	0.0101301	0.00468454	AKT2/PPARA	2
BP	GO:0032836	glomerular basement membrane development	0.0129032	11/18800	0.00353762	0.0101301	0.00468454	NPHS1/WT1	2
BP	GO:0033210	leptin-mediated signaling pathway	0.0129032	11/18800	0.00353762	0.0101301	0.00468454	SIRT1/STAT3	2
BP	GO:0033625	positive regulation of integrin activation	0.0129032	11/18800	0.00353762	0.0101301	0.00468454	P2RY12/SRC	2
BP	GO:0034350	regulation of glial cell apoptotic process	0.0129032	11/18800	0.00353762	0.0101301	0.00468454	CCL2/PRKCA	2
BP	GO:0035246	peptidyl-arginine N-methylation	0.0129032	11/18800	0.00353762	0.0101301	0.00468454	CARM1/PRMT7	2
BP	GO:0042167	heme catabolic process	0.0129032	11/18800	0.00353762	0.0101301	0.00468454	ABCC1/HMOX1	2
BP	GO:0043619	regulation of transcription from RNA polymerase II promoter in response to oxidative stress	0.0129032	11/18800	0.00353762	0.0101301	0.00468454	HMOX1/NFE2L2	2
BP	GO:0045628	regulation of T-helper 2 cell differentiation	0.0129032	11/18800	0.00353762	0.0101301	0.00468454	NLRP3/PRKCZ	2
BP	GO:0046149	pigment catabolic process	0.0129032	11/18800	0.00353762	0.0101301	0.00468454	ABCC1/HMOX1	2
BP	GO:0051610	serotonin uptake	0.0129032	11/18800	0.00353762	0.0101301	0.00468454	NOS1/SLC6A4	2
BP	GO:0060081	membrane hyperpolarization	0.0129032	11/18800	0.00353762	0.0101301	0.00468454	CFTR/PRKCZ	2
BP	GO:0061621	canonical glycolysis	0.0129032	11/18800	0.00353762	0.0101301	0.00468454	HK1/HK2	2
BP	GO:0061718	glucose catabolic process to pyruvate	0.0129032	11/18800	0.00353762	0.0101301	0.00468454	HK1/HK2	2
BP	GO:0071803	positive regulation of podosome assembly	0.0129032	11/18800	0.00353762	0.0101301	0.00468454	SRC/TNF	2
BP	GO:0071872	cellular response to epinephrine stimulus	0.0129032	11/18800	0.00353762	0.0101301	0.00468454	PRKACA/SIRT2	2
BP	GO:0072110	glomerular mesangial cell proliferation	0.0129032	11/18800	0.00353762	0.0101301	0.00468454	PDGFRB/WT1	2
BP	GO:0106049	regulation of cellular response to osmotic stress	0.0129032	11/18800	0.00353762	0.0101301	0.00468454	EPO/PTGS2	2
BP	GO:1903897	regulation of PERK-mediated unfolded protein response	0.0129032	11/18800	0.00353762	0.0101301	0.00468454	HSPA5/PTPN1	2
BP	GO:1903961	positive regulation of anion transmembrane transport	0.0129032	11/18800	0.00353762	0.0101301	0.00468454	CFTR/ITGB1	2
BP	GO:1903977	positive regulation of glial cell migration	0.0129032	11/18800	0.00353762	0.0101301	0.00468454	P2RX4/P2RY12	2
BP	GO:0006024	glycosaminoglycan biosynthetic process	0.0258065	76/18800	0.00359908	0.0102915	0.00475915	IL1B/NFKB1/PDGFRB/TGFB1	4
BP	GO:0061045	negative regulation of wound healing	0.0258065	76/18800	0.00359908	0.0102915	0.00475915	NOS3/PLAT/TFPI/TNF	4
BP	GO:0030218	erythrocyte differentiation	0.0322581	124/18800	0.00366131	0.0104546	0.00483458	CASP3/EPO/MAPK14/STAT3/THRA	5
BP	GO:0042177	negative regulation of protein catabolic process	0.0322581	124/18800	0.00366131	0.0104546	0.00483458	EGFR/IL10/NOS2/RELA/SIRT2	5
BP	GO:0030073	insulin secretion	0.0387097	179/18800	0.00371855	0.010603	0.00490322	CFTR/CNR1/IL1B/NOS2/SREBF1/TNF	6
BP	GO:0050777	negative regulation of immune response	0.0387097	179/18800	0.00371855	0.010603	0.00490322	HMOX1/IL10/LGALS3/MAPK14/SRC/TYRO3	6
BP	GO:0002369	T cell cytokine production	0.0193548	38/18800	0.00375313	0.0106564	0.00492789	IL1B/NLRP3/PRKCZ	3
BP	GO:0002478	antigen processing and presentation of exogenous peptide antigen	0.0193548	38/18800	0.00375313	0.0106564	0.00492789	CTSD/CTSL/IKBKB	3
BP	GO:0002724	regulation of T cell cytokine production	0.0193548	38/18800	0.00375313	0.0106564	0.00492789	IL1B/NLRP3/PRKCZ	3
BP	GO:0007617	mating behavior	0.0193548	38/18800	0.00375313	0.0106564	0.00492789	CNR1/SLC6A4/THRA	3
BP	GO:0032965	regulation of collagen biosynthetic process	0.0193548	38/18800	0.00375313	0.0106564	0.00492789	PDGFRB/TGFB1/VIM	3
BP	GO:1902229	regulation of intrinsic apoptotic signaling pathway in response to DNA damage	0.0193548	38/18800	0.00375313	0.0106564	0.00492789	BCL2/KDM1A/SIRT1	3
BP	GO:0046700	heterocycle catabolic process	0.0645161	443/18800	0.00376906	0.0106882	0.00494262	ABCC1/AKT1/BAX/HMOX1/MAPK14/NFE2L2/NT5E/PDE5A/PRKCA/VIM	10
BP	GO:0006919	activation of cysteine-type endopeptidase activity involved in apoptotic process	0.0258065	77/18800	0.00377231	0.0106882	0.00494262	BAX/CYCS/F3/TNF	4
BP	GO:0043297	apical junction assembly	0.0258065	77/18800	0.00377231	0.0106882	0.00494262	GPBAR1/IKBKB/PRKACA/TNF	4
BP	GO:0009064	glutamine family amino acid metabolic process	0.0258065	78/18800	0.00395111	0.011187	0.00517326	GLS/NOS1/NOS2/NOS3	4
BP	GO:0006839	mitochondrial transport	0.0387097	182/18800	0.00403267	0.011395	0.00526947	BAX/BCL2/HK2/HSP90AA1/SREBF1/TP53	6
BP	GO:0002691	regulation of cellular extravasation	0.0193548	39/18800	0.00404156	0.011395	0.00526947	AGER/ICAM1/SELE	3
BP	GO:0032570	response to progesterone	0.0193548	39/18800	0.00404156	0.011395	0.00526947	SRC/SREBF1/TGFB1	3
BP	GO:0051567	histone H3-K9 methylation	0.0193548	39/18800	0.00404156	0.011395	0.00526947	DNMT1/KDM1A/SIRT1	3
BP	GO:1900077	negative regulation of cellular response to insulin stimulus	0.0193548	39/18800	0.00404156	0.011395	0.00526947	IL1B/PRKCZ/PTPN1	3
BP	GO:1904994	regulation of leukocyte adhesion to vascular endothelial cell	0.0193548	39/18800	0.00404156	0.011395	0.00526947	RELA/SELE/TNF	3
BP	GO:0050852	T cell receptor signaling pathway	0.0322581	127/18800	0.00405389	0.0114218	0.00528184	IKBKB/LGALS3/MAPK1/PIK3CA/RELA	5
BP	GO:1901617	organic hydroxy compound biosynthetic process	0.0451613	243/18800	0.00407949	0.0114859	0.00531148	CACNA1H/CFTR/HSD17B10/NFKB1/SIRT1/SREBF1/TNF	7
BP	GO:0006094	gluconeogenesis	0.0258065	79/18800	0.00413557	0.0116202	0.00537359	GPT/PPARA/PPARGC1A/SIRT1	4
BP	GO:0034637	cellular carbohydrate biosynthetic process	0.0258065	79/18800	0.00413557	0.0116202	0.00537359	AKT1/AKT2/GYS1/INSR	4
BP	GO:0048568	embryonic organ development	0.0645161	449/18800	0.00414136	0.0116202	0.00537359	AKT1/EGFR/GRB2/IL10/MAP2K1/MAPK1/MAPK3/TGFB1/TNF/TP53	10
BP	GO:0048469	cell maturation	0.0387097	183/18800	0.00414161	0.0116202	0.00537359	BCL2/CFTR/EPO/KDM1A/PRKACA/SIRT2	6
BP	GO:0055001	muscle cell development	0.0387097	183/18800	0.00414161	0.0116202	0.00537359	BCL2/ITGB1/KDM1A/MTOR/PDGFRB/PPARA	6
BP	GO:0050851	antigen receptor-mediated signaling pathway	0.0451613	244/18800	0.00417161	0.0116962	0.00540874	BAX/BCL2/IKBKB/LGALS3/MAPK1/PIK3CA/RELA	7
BP	GO:0002674	negative regulation of acute inflammatory response	0.0129032	12/18800	0.00422224	0.0116997	0.00541039	GSTP1/NLRP3	2
BP	GO:0002863	positive regulation of inflammatory response to antigenic stimulus	0.0129032	12/18800	0.00422224	0.0116997	0.00541039	CNR1/TNF	2
BP	GO:0006787	porphyrin-containing compound catabolic process	0.0129032	12/18800	0.00422224	0.0116997	0.00541039	ABCC1/HMOX1	2
BP	GO:0006983	ER overload response	0.0129032	12/18800	0.00422224	0.0116997	0.00541039	HSPA5/TP53	2
BP	GO:0014854	response to inactivity	0.0129032	12/18800	0.00422224	0.0116997	0.00541039	IL10/PIK3CA	2
BP	GO:0030656	regulation of vitamin metabolic process	0.0129032	12/18800	0.00422224	0.0116997	0.00541039	NFKB1/TNF	2
BP	GO:0033015	tetrapyrrole catabolic process	0.0129032	12/18800	0.00422224	0.0116997	0.00541039	ABCC1/HMOX1	2
BP	GO:0034969	histone arginine methylation	0.0129032	12/18800	0.00422224	0.0116997	0.00541039	CARM1/PRMT7	2
BP	GO:0046322	negative regulation of fatty acid oxidation	0.0129032	12/18800	0.00422224	0.0116997	0.00541039	AKT1/CNR1	2
BP	GO:0051001	negative regulation of nitric-oxide synthase activity	0.0129032	12/18800	0.00422224	0.0116997	0.00541039	CNR1/CNR2	2
BP	GO:0051095	regulation of helicase activity	0.0129032	12/18800	0.00422224	0.0116997	0.00541039	SIRT1/TP53	2
BP	GO:0060907	positive regulation of macrophage cytokine production	0.0129032	12/18800	0.00422224	0.0116997	0.00541039	CD36/SIRT1	2
BP	GO:0061517	macrophage proliferation	0.0129032	12/18800	0.00422224	0.0116997	0.00541039	MAPK1/MAPK3	2
BP	GO:0072537	fibroblast activation	0.0129032	12/18800	0.00422224	0.0116997	0.00541039	ACTA2/PDGFRB	2
BP	GO:0099550	trans-synaptic signaling, modulating synaptic transmission	0.0129032	12/18800	0.00422224	0.0116997	0.00541039	CNR1/PLAT	2
BP	GO:0140052	cellular response to oxidised low-density lipoprotein particle stimulus	0.0129032	12/18800	0.00422224	0.0116997	0.00541039	AKT1/CD36	2
BP	GO:2000628	regulation of miRNA metabolic process	0.0129032	12/18800	0.00422224	0.0116997	0.00541039	NFKB1/RELA	2
BP	GO:0097696	receptor signaling pathway via STAT	0.0387097	184/18800	0.00425272	0.0117761	0.0054457	CCL2/EPO/IL10/STAT3/TGFB1/TNF	6
BP	GO:0045926	negative regulation of growth	0.0451613	245/18800	0.00426529	0.0118028	0.00545805	BCL2/PPARA/SIRT1/SLC6A4/TGFB1/TP53/WT1	7
BP	GO:0023061	signal release	0.0645161	451/18800	0.00427173	0.0118125	0.00546253	ADORA2A/CFTR/CNR1/FFAR4/IL1B/NOS2/P2RX4/SLC6A4/SREBF1/TNF	10
BP	GO:0006023	aminoglycan biosynthetic process	0.0258065	80/18800	0.00432576	0.0119455	0.00552404	IL1B/NFKB1/PDGFRB/TGFB1	4
BP	GO:0006367	transcription initiation from RNA polymerase II promoter	0.0258065	80/18800	0.00432576	0.0119455	0.00552404	HMGB1/PPARGC1A/THRA/TP53	4
BP	GO:0035601	protein deacylation	0.0322581	129/18800	0.00433178	0.0119539	0.00552794	DYRK1A/SIRT1/SIRT2/SREBF1/TP53	5
BP	GO:0051955	regulation of amino acid transport	0.0193548	40/18800	0.00434311	0.011977	0.00553861	ADORA2A/ITGB1/TNF	3
BP	GO:2001020	regulation of response to DNA damage stimulus	0.0451613	246/18800	0.00436057	0.0120169	0.00555706	BCL2/DYRK1A/EGFR/HMGB1/KDM1A/SIRT1/TP53	7
BP	GO:0017015	regulation of transforming growth factor beta receptor signaling pathway	0.0322581	130/18800	0.0044757	0.0123089	0.00569211	HSPA5/PPARA/SIRT1/TGFB1/TP53	5
BP	GO:0042476	odontogenesis	0.0322581	130/18800	0.0044757	0.0123089	0.00569211	ALPL/BAX/CFTR/PPARA/SRC	5
BP	GO:0048565	digestive tract development	0.0322581	130/18800	0.0044757	0.0123089	0.00569211	BCL2/EGFR/KLF5/SRC/TNF	5
BP	GO:0030308	negative regulation of cell growth	0.0387097	186/18800	0.00448154	0.0123166	0.00569565	BCL2/PPARA/SIRT1/TGFB1/TP53/WT1	6
BP	GO:0010833	telomere maintenance via telomere lengthening	0.0258065	81/18800	0.00452177	0.0124018	0.00573504	HSP90AA1/MAPK1/MAPK3/SRC	4
BP	GO:0030512	negative regulation of transforming growth factor beta receptor signaling pathway	0.0258065	81/18800	0.00452177	0.0124018	0.00573504	HSPA5/PPARA/SIRT1/TP53	4
BP	GO:0120193	tight junction organization	0.0258065	81/18800	0.00452177	0.0124018	0.00573504	GPBAR1/IKBKB/PRKACA/TNF	4
BP	GO:0006022	aminoglycan metabolic process	0.0322581	131/18800	0.004623	0.0126622	0.00585546	GLB1/IL1B/NFKB1/PDGFRB/TGFB1	5
BP	GO:0060078	regulation of postsynaptic membrane potential	0.0322581	131/18800	0.004623	0.0126622	0.00585546	ADORA2A/AKT1/P2RX4/PRKCZ/SLC29A1	5
BP	GO:0009299	mRNA transcription	0.0193548	41/18800	0.00465797	0.0127234	0.00588375	SREBF1/STAT3/TP53	3
BP	GO:0010591	regulation of lamellipodium assembly	0.0193548	41/18800	0.00465797	0.0127234	0.00588375	MTOR/PIK3CA/PIK3R1	3
BP	GO:0032733	positive regulation of interleukin-10 production	0.0193548	41/18800	0.00465797	0.0127234	0.00588375	HMGB1/PRKCZ/STAT3	3
BP	GO:0071548	response to dexamethasone	0.0193548	41/18800	0.00465797	0.0127234	0.00588375	EPO/PIK3CA/PLAT	3
BP	GO:0031099	regeneration	0.0387097	188/18800	0.00471932	0.0128679	0.00595061	BCL2/HMOX1/IL10/KLF5/MAP2K1/TNF	6
BP	GO:1902806	regulation of cell cycle G1/S phase transition	0.0387097	188/18800	0.00471932	0.0128679	0.00595061	AKT1/BCL2/CCL2/CDK2/EGFR/TP53	6
BP	GO:0019319	hexose biosynthetic process	0.0258065	82/18800	0.00472367	0.0128679	0.00595061	GPT/PPARA/PPARGC1A/SIRT1	4
BP	GO:2001021	negative regulation of response to DNA damage stimulus	0.0258065	82/18800	0.00472367	0.0128679	0.00595061	BCL2/DYRK1A/KDM1A/SIRT1	4
BP	GO:0000723	telomere maintenance	0.0322581	132/18800	0.00477372	0.0129867	0.00600553	BLM/HSP90AA1/MAPK1/MAPK3/SRC	5
BP	GO:0032874	positive regulation of stress-activated MAPK cascade	0.0322581	132/18800	0.00477372	0.0129867	0.00600553	AGER/HMGB1/IL1B/NOX1/TNF	5
BP	GO:0010951	negative regulation of endopeptidase activity	0.0451613	251/18800	0.00486132	0.0132161	0.00611161	ADORA2A/AKT1/GAPDH/PTGS2/SRC/TFPI/TNF	7
BP	GO:0098732	macromolecule deacylation	0.0322581	133/18800	0.0049279	0.0132692	0.00613615	DYRK1A/SIRT1/SIRT2/SREBF1/TP53	5
BP	GO:1903844	regulation of cellular response to transforming growth factor beta stimulus	0.0322581	133/18800	0.0049279	0.0132692	0.00613615	HSPA5/PPARA/SIRT1/TGFB1/TP53	5
BP	GO:0014910	regulation of smooth muscle cell migration	0.0258065	83/18800	0.00493155	0.0132692	0.00613615	BCL2/NFE2L2/PDGFRB/SRC	4
BP	GO:0033273	response to vitamin	0.0258065	83/18800	0.00493155	0.0132692	0.00613615	ALPL/BECN1/EPO/PTGS2	4
BP	GO:0001973	G protein-coupled adenosine receptor signaling pathway	0.0129032	13/18800	0.00496302	0.0132692	0.00613615	ADORA2A/P2RY12	2
BP	GO:0009313	oligosaccharide catabolic process	0.0129032	13/18800	0.00496302	0.0132692	0.00613615	MGAM/SI	2
BP	GO:0032621	interleukin-18 production	0.0129032	13/18800	0.00496302	0.0132692	0.00613615	IL10/TNF	2
BP	GO:0032661	regulation of interleukin-18 production	0.0129032	13/18800	0.00496302	0.0132692	0.00613615	IL10/TNF	2
BP	GO:0035588	G protein-coupled purinergic receptor signaling pathway	0.0129032	13/18800	0.00496302	0.0132692	0.00613615	ADORA2A/P2RY12	2
BP	GO:0035745	T-helper 2 cell cytokine production	0.0129032	13/18800	0.00496302	0.0132692	0.00613615	NLRP3/PRKCZ	2
BP	GO:0042362	fat-soluble vitamin biosynthetic process	0.0129032	13/18800	0.00496302	0.0132692	0.00613615	NFKB1/TNF	2
BP	GO:0045820	negative regulation of glycolytic process	0.0129032	13/18800	0.00496302	0.0132692	0.00613615	PPARA/STAT3	2
BP	GO:0051988	regulation of attachment of spindle microtubules to kinetochore	0.0129032	13/18800	0.00496302	0.0132692	0.00613615	BECN1/SIRT2	2
BP	GO:0060670	branching involved in labyrinthine layer morphogenesis	0.0129032	13/18800	0.00496302	0.0132692	0.00613615	GRB2/IL10	2
BP	GO:0061620	glycolytic process through glucose-6-phosphate	0.0129032	13/18800	0.00496302	0.0132692	0.00613615	HK1/HK2	2
BP	GO:0071474	cellular hyperosmotic response	0.0129032	13/18800	0.00496302	0.0132692	0.00613615	EPO/SLC2A1	2
BP	GO:0071888	macrophage apoptotic process	0.0129032	13/18800	0.00496302	0.0132692	0.00613615	CTSL/SIRT1	2
BP	GO:0072683	T cell extravasation	0.0129032	13/18800	0.00496302	0.0132692	0.00613615	CCL2/ICAM1	2
BP	GO:0098814	spontaneous synaptic transmission	0.0129032	13/18800	0.00496302	0.0132692	0.00613615	AGER/ITGB1	2
BP	GO:1901862	negative regulation of muscle tissue development	0.0129032	13/18800	0.00496302	0.0132692	0.00613615	SIRT2/TGFB1	2
BP	GO:1903054	negative regulation of extracellular matrix organization	0.0129032	13/18800	0.00496302	0.0132692	0.00613615	DPP4/TGFB1	2
BP	GO:2000551	regulation of T-helper 2 cell cytokine production	0.0129032	13/18800	0.00496302	0.0132692	0.00613615	NLRP3/PRKCZ	2
BP	GO:2001198	regulation of dendritic cell differentiation	0.0129032	13/18800	0.00496302	0.0132692	0.00613615	AGER/HMGB1	2
BP	GO:0043433	negative regulation of DNA-binding transcription factor activity	0.0387097	190/18800	0.00496627	0.0132692	0.00613615	CHUK/HMOX1/IL10/KDM1A/NLRP3/SIRT1	6
BP	GO:0060401	cytosolic calcium ion transport	0.0387097	190/18800	0.00496627	0.0132692	0.00613615	BAX/BCL2/EPO/NOS1/P2RX4/PRKACA	6
BP	GO:0071560	cellular response to transforming growth factor beta stimulus	0.0451613	252/18800	0.00496647	0.0132692	0.00613615	HSPA5/PPARA/SIRT1/SRC/STAT3/TGFB1/TP53	7
BP	GO:0014911	positive regulation of smooth muscle cell migration	0.0193548	42/18800	0.00498628	0.0132957	0.0061484	BCL2/PDGFRB/SRC	3
BP	GO:0070266	necroptotic process	0.0193548	42/18800	0.00498628	0.0132957	0.0061484	PYGL/TNF/TP53	3
BP	GO:0070897	transcription preinitiation complex assembly	0.0193548	42/18800	0.00498628	0.0132957	0.0061484	HMGB1/THRA/TP53	3
BP	GO:0019079	viral genome replication	0.0322581	134/18800	0.00508558	0.0135425	0.00626255	BCL2/CCL2/PIK3C2G/PPARA/TNF	5
BP	GO:0070304	positive regulation of stress-activated protein kinase signaling cascade	0.0322581	134/18800	0.00508558	0.0135425	0.00626255	AGER/HMGB1/IL1B/NOX1/TNF	5
BP	GO:0097006	regulation of plasma lipoprotein particle levels	0.0258065	84/18800	0.00514549	0.013693	0.00633214	CD36/HMOX1/MPO/PRKACA	4
BP	GO:0006164	purine nucleotide biosynthetic process	0.0387097	192/18800	0.00522259	0.0138843	0.00642063	NOS1/NOS2/NOS3/PPARA/PPARGC1A/TGFB1	6
BP	GO:1901990	regulation of mitotic cell cycle phase transition	0.0516129	321/18800	0.00522429	0.0138843	0.00642063	AKT1/BCL2/BLM/CCL2/CDK2/EGFR/SIRT2/TP53	8
BP	GO:0090101	negative regulation of transmembrane receptor protein serine/threonine kinase signaling pathway	0.0322581	135/18800	0.0052468	0.013935	0.00644405	HSPA5/PPARA/SIRT1/TMPRSS6/TP53	5
BP	GO:0044843	cell cycle G1/S phase transition	0.0451613	255/18800	0.0052922	0.0140463	0.00649553	AKT1/BCL2/CCL2/CDK2/EGFR/ITGB1/TP53	7
BP	GO:0018205	peptidyl-lysine modification	0.0580645	392/18800	0.00529728	0.0140505	0.00649748	DNMT1/IL1B/KDM1A/MAPK3/NOS1/PPARGC1A/RELA/SIRT1/SIRT2	9
BP	GO:0031063	regulation of histone deacetylation	0.0193548	43/18800	0.00532822	0.0140678	0.00650545	SIRT1/SREBF1/TP53	3
BP	GO:0032691	negative regulation of interleukin-1 beta production	0.0193548	43/18800	0.00532822	0.0140678	0.00650545	FFAR4/GSTP1/NLRP3	3
BP	GO:0042554	superoxide anion generation	0.0193548	43/18800	0.00532822	0.0140678	0.00650545	GSTP1/NOX1/TGFB1	3
BP	GO:0043507	positive regulation of JUN kinase activity	0.0193548	43/18800	0.00532822	0.0140678	0.00650545	AGER/PTPN1/TNF	3
BP	GO:0048512	circadian behavior	0.0193548	43/18800	0.00532822	0.0140678	0.00650545	ADORA2A/MTOR/TP53	3
BP	GO:0071364	cellular response to epidermal growth factor stimulus	0.0193548	43/18800	0.00532822	0.0140678	0.00650545	AKT1/BECN1/EGFR	3
BP	GO:0140353	lipid export from cell	0.0193548	43/18800	0.00532822	0.0140678	0.00650545	IL1B/NOS2/P2RX4	3
BP	GO:2000177	regulation of neural precursor cell proliferation	0.0258065	85/18800	0.00536556	0.0141571	0.00654675	KDM1A/SIRT2/SLC6A4/TP53	4
BP	GO:0045927	positive regulation of growth	0.0451613	256/18800	0.00540427	0.0142499	0.00658967	ADAM10/AKT1/BCL2/EGFR/INSR/MAPK14/WT1	7
BP	GO:0034103	regulation of tissue remodeling	0.0258065	86/18800	0.00559184	0.0147059	0.00680057	PRKCA/SRC/TGFB1/TP53	4
BP	GO:0046364	monosaccharide biosynthetic process	0.0258065	86/18800	0.00559184	0.0147059	0.00680057	GPT/PPARA/PPARGC1A/SIRT1	4
BP	GO:1904705	regulation of vascular associated smooth muscle cell proliferation	0.0258065	86/18800	0.00559184	0.0147059	0.00680057	DNMT1/HMOX1/IL10/TNF	4
BP	GO:2000134	negative regulation of G1/S transition of mitotic cell cycle	0.0258065	86/18800	0.00559184	0.0147059	0.00680057	BCL2/CCL2/CDK2/TP53	4
BP	GO:0120032	regulation of plasma membrane bounded cell projection assembly	0.0387097	195/18800	0.0056251	0.0147838	0.00683656	ICAM1/KLF5/MTOR/P2RY12/PIK3CA/PIK3R1	6
BP	GO:0071559	response to transforming growth factor beta	0.0451613	258/18800	0.00563375	0.0147969	0.00684261	HSPA5/PPARA/SIRT1/SRC/STAT3/TGFB1/TP53	7
BP	GO:0010799	regulation of peptidyl-threonine phosphorylation	0.0193548	44/18800	0.00568394	0.0148995	0.00689009	MAPK1/SIRT2/TGFB1	3
BP	GO:0019098	reproductive behavior	0.0193548	44/18800	0.00568394	0.0148995	0.00689009	CNR1/SLC6A4/THRA	3
BP	GO:0060443	mammary gland morphogenesis	0.0193548	44/18800	0.00568394	0.0148995	0.00689009	BAX/CAPN1/SRC	3
BP	GO:0042552	myelination	0.0322581	138/18800	0.00575218	0.0149215	0.00690027	AKT1/AKT2/MTOR/SIRT2/TNF	5
BP	GO:0010958	regulation of amino acid import across plasma membrane	0.0129032	14/18800	0.005759	0.0149215	0.00690027	ITGB1/TNF	2
BP	GO:0032306	regulation of prostaglandin secretion	0.0129032	14/18800	0.005759	0.0149215	0.00690027	IL1B/P2RX4	2
BP	GO:0032308	positive regulation of prostaglandin secretion	0.0129032	14/18800	0.005759	0.0149215	0.00690027	IL1B/P2RX4	2
BP	GO:0033033	negative regulation of myeloid cell apoptotic process	0.0129032	14/18800	0.005759	0.0149215	0.00690027	BCL2/EPO	2
BP	GO:0043201	response to leucine	0.0129032	14/18800	0.005759	0.0149215	0.00690027	MTOR/PIK3CA	2
BP	GO:0047484	regulation of response to osmotic stress	0.0129032	14/18800	0.005759	0.0149215	0.00690027	EPO/PTGS2	2
BP	GO:0048070	regulation of developmental pigmentation	0.0129032	14/18800	0.005759	0.0149215	0.00690027	BAX/BCL2	2
BP	GO:0051984	positive regulation of chromosome segregation	0.0129032	14/18800	0.005759	0.0149215	0.00690027	BECN1/SIRT2	2
BP	GO:0060576	intestinal epithelial cell development	0.0129032	14/18800	0.005759	0.0149215	0.00690027	KLF5/SRC	2
BP	GO:0061615	glycolytic process through fructose-6-phosphate	0.0129032	14/18800	0.005759	0.0149215	0.00690027	HK1/HK2	2
BP	GO:0071236	cellular response to antibiotic	0.0129032	14/18800	0.005759	0.0149215	0.00690027	HSPA5/TP53	2
BP	GO:0071801	regulation of podosome assembly	0.0129032	14/18800	0.005759	0.0149215	0.00690027	SRC/TNF	2
BP	GO:0071871	response to epinephrine	0.0129032	14/18800	0.005759	0.0149215	0.00690027	PRKACA/SIRT2	2
BP	GO:0120305	regulation of pigmentation	0.0129032	14/18800	0.005759	0.0149215	0.00690027	BAX/BCL2	2
BP	GO:1903789	regulation of amino acid transmembrane transport	0.0129032	14/18800	0.005759	0.0149215	0.00690027	ITGB1/TNF	2
BP	GO:1905939	regulation of gonad development	0.0129032	14/18800	0.005759	0.0149215	0.00690027	INSR/WT1	2
BP	GO:2001171	positive regulation of ATP biosynthetic process	0.0129032	14/18800	0.005759	0.0149215	0.00690027	PPARA/PPARGC1A	2
BP	GO:0035023	regulation of Rho protein signal transduction	0.0258065	87/18800	0.0058244	0.015062	0.0069652	GPR35/ITGB1/MET/PDGFRB	4
BP	GO:1901216	positive regulation of neuron death	0.0258065	87/18800	0.0058244	0.015062	0.0069652	BAX/CASP3/TNF/TP53	4
BP	GO:1990874	vascular associated smooth muscle cell proliferation	0.0258065	87/18800	0.0058244	0.015062	0.0069652	DNMT1/HMOX1/IL10/TNF	4
BP	GO:0051783	regulation of nuclear division	0.0322581	139/18800	0.00592801	0.0153035	0.00707691	IL1B/INSR/PDGFRB/SIRT2/TNF	5
BP	GO:1903900	regulation of viral life cycle	0.0322581	139/18800	0.00592801	0.0153035	0.00707691	BCL2/LGALS1/PPARA/TNF/TYRO3	5
BP	GO:0060562	epithelial tube morphogenesis	0.0516129	328/18800	0.00592921	0.0153035	0.00707691	BCL2/CASP3/MET/PRKACA/SRC/TGFB1/TNF/WT1	8
BP	GO:0006110	regulation of glycolytic process	0.0193548	45/18800	0.00605357	0.0155647	0.00719767	INSR/PPARA/STAT3	3
BP	GO:0007622	rhythmic behavior	0.0193548	45/18800	0.00605357	0.0155647	0.00719767	ADORA2A/MTOR/TP53	3
BP	GO:0042088	T-helper 1 type immune response	0.0193548	45/18800	0.00605357	0.0155647	0.00719767	HMGB1/IL1B/MTOR	3
BP	GO:0060612	adipose tissue development	0.0193548	45/18800	0.00605357	0.0155647	0.00719767	PIK3CA/PPARGC1A/SIRT1	3
BP	GO:1900271	regulation of long-term synaptic potentiation	0.0193548	45/18800	0.00605357	0.0155647	0.00719767	ADORA2A/AGER/MME	3
BP	GO:2000273	positive regulation of signaling receptor activity	0.0193548	45/18800	0.00605357	0.0155647	0.00719767	CCL2/IL10/ITGB1	3
BP	GO:1903510	mucopolysaccharide metabolic process	0.0258065	88/18800	0.00606333	0.0155798	0.00720469	GLB1/IL1B/NFKB1/TGFB1	4
BP	GO:0007272	ensheathment of neurons	0.0322581	140/18800	0.00610759	0.0156636	0.00724342	AKT1/AKT2/MTOR/SIRT2/TNF	5
BP	GO:0008366	axon ensheathment	0.0322581	140/18800	0.00610759	0.0156636	0.00724342	AKT1/AKT2/MTOR/SIRT2/TNF	5
BP	GO:0008584	male gonad development	0.0322581	140/18800	0.00610759	0.0156636	0.00724342	BAX/BCL2/INSR/PDGFRB/WT1	5
BP	GO:0010466	negative regulation of peptidase activity	0.0451613	262/18800	0.00611454	0.0156714	0.00724704	ADORA2A/AKT1/GAPDH/PTGS2/SRC/TFPI/TNF	7
BP	GO:0031032	actomyosin structure organization	0.0387097	199/18800	0.00619651	0.0158714	0.00733953	ITGB1/MET/MTOR/PDGFRB/PIK3R1/SRC	6
BP	GO:0043414	macromolecule methylation	0.0516129	331/18800	0.0062526	0.0160049	0.00740125	CARM1/DNMT1/HSD17B10/KDM1A/PIK3CA/PRMT7/SIRT1/WT1	8
BP	GO:0046546	development of primary male sexual characteristics	0.0322581	141/18800	0.00629097	0.0160929	0.00744195	BAX/BCL2/INSR/PDGFRB/WT1	5
BP	GO:0001942	hair follicle development	0.0258065	89/18800	0.0063087	0.0161178	0.00745346	BCL2/EGFR/RELA/TNF	4
BP	GO:2001252	positive regulation of chromosome organization	0.0258065	89/18800	0.0063087	0.0161178	0.00745346	CDK2/DNMT1/MAPK1/MAPK3	4
BP	GO:0001974	blood vessel remodeling	0.0193548	46/18800	0.00643726	0.0163736	0.00757174	BAX/NOS3/TGFB1	3
BP	GO:0010830	regulation of myotube differentiation	0.0193548	46/18800	0.00643726	0.0163736	0.00757174	BCL2/MAPK14/MTOR	3
BP	GO:0032309	icosanoid secretion	0.0193548	46/18800	0.00643726	0.0163736	0.00757174	IL1B/NOS2/P2RX4	3
BP	GO:0035307	positive regulation of protein dephosphorylation	0.0193548	46/18800	0.00643726	0.0163736	0.00757174	MTOR/PDGFRB/TGFB1	3
BP	GO:0048806	genitalia development	0.0193548	46/18800	0.00643726	0.0163736	0.00757174	BAX/TYRO3/WT1	3
BP	GO:0090199	regulation of release of cytochrome c from mitochondria	0.0193548	46/18800	0.00643726	0.0163736	0.00757174	AKT1/BAX/TP53	3
BP	GO:1904707	positive regulation of vascular associated smooth muscle cell proliferation	0.0193548	46/18800	0.00643726	0.0163736	0.00757174	DNMT1/IL10/TNF	3
BP	GO:0032271	regulation of protein polymerization	0.0387097	201/18800	0.00649756	0.0165061	0.00763303	DYRK1A/GRB2/HSP90AA1/MET/MTOR/NPHS1	6
BP	GO:1901888	regulation of cell junction assembly	0.0387097	201/18800	0.00649756	0.0165061	0.00763303	GPBAR1/IKBKB/IL1B/PRKACA/SRC/TNF	6
BP	GO:0002028	regulation of sodium ion transport	0.0258065	90/18800	0.00656058	0.016591	0.00767228	AKT1/NOS1/NOS3/P2RX4	4
BP	GO:0002679	respiratory burst involved in defense response	0.0129032	15/18800	0.00660922	0.016591	0.00767228	MPO/PIK3CG	2
BP	GO:0005980	glycogen catabolic process	0.0129032	15/18800	0.00660922	0.016591	0.00767228	PYGL/PYGM	2
BP	GO:0006206	pyrimidine nucleobase metabolic process	0.0129032	15/18800	0.00660922	0.016591	0.00767228	MAPK1/MTOR	2
BP	GO:0007000	nucleolus organization	0.0129032	15/18800	0.00660922	0.016591	0.00767228	SIRT1/SIRT2	2
BP	GO:0010889	regulation of sequestering of triglyceride	0.0129032	15/18800	0.00660922	0.016591	0.00767228	PLIN2/PPARA	2
BP	GO:0031453	positive regulation of heterochromatin assembly	0.0129032	15/18800	0.00660922	0.016591	0.00767228	CDK2/DNMT1	2
BP	GO:0033127	regulation of histone phosphorylation	0.0129032	15/18800	0.00660922	0.016591	0.00767228	IL1B/MAPK3	2
BP	GO:0045064	T-helper 2 cell differentiation	0.0129032	15/18800	0.00660922	0.016591	0.00767228	NLRP3/PRKCZ	2
BP	GO:0045346	regulation of MHC class II biosynthetic process	0.0129032	15/18800	0.00660922	0.016591	0.00767228	IL10/SIRT1	2
BP	GO:0061307	cardiac neural crest cell differentiation involved in heart development	0.0129032	15/18800	0.00660922	0.016591	0.00767228	MAPK1/MAPK3	2
BP	GO:0061308	cardiac neural crest cell development involved in heart development	0.0129032	15/18800	0.00660922	0.016591	0.00767228	MAPK1/MAPK3	2
BP	GO:0071639	positive regulation of monocyte chemotactic protein-1 production	0.0129032	15/18800	0.00660922	0.016591	0.00767228	AGER/IL1B	2
BP	GO:0072075	metanephric mesenchyme development	0.0129032	15/18800	0.00660922	0.016591	0.00767228	PDGFRB/WT1	2
BP	GO:0120263	positive regulation of heterochromatin organization	0.0129032	15/18800	0.00660922	0.016591	0.00767228	CDK2/DNMT1	2
BP	GO:1900102	negative regulation of endoplasmic reticulum unfolded protein response	0.0129032	15/18800	0.00660922	0.016591	0.00767228	HSPA5/PTPN1	2
BP	GO:1905269	positive regulation of chromatin organization	0.0129032	15/18800	0.00660922	0.016591	0.00767228	CDK2/DNMT1	2
BP	GO:2000402	negative regulation of lymphocyte migration	0.0129032	15/18800	0.00660922	0.016591	0.00767228	AKT1/CCL2	2
BP	GO:2001028	positive regulation of endothelial cell chemotaxis	0.0129032	15/18800	0.00660922	0.016591	0.00767228	MET/P2RX4	2
BP	GO:0035264	multicellular organism growth	0.0322581	143/18800	0.00666928	0.0167209	0.00773237	BCL2/MTOR/PIK3CA/STAT3/TP53	5
BP	GO:1903531	negative regulation of secretion by cell	0.0322581	143/18800	0.00666928	0.0167209	0.00773237	CNR1/FFAR4/HMOX1/IL1B/SREBF1	5
BP	GO:1901605	alpha-amino acid metabolic process	0.0387097	203/18800	0.00680911	0.0170413	0.00788053	GLS/GPT/HSD17B10/NOS1/NOS2/NOS3	6
BP	GO:0070509	calcium ion import	0.0258065	91/18800	0.00681903	0.0170413	0.00788053	CACNA1H/CCL2/LGALS3/PDGFRB	4
BP	GO:0070664	negative regulation of leukocyte proliferation	0.0258065	91/18800	0.00681903	0.0170413	0.00788053	CASP3/GSTP1/IL10/PDE5A	4
BP	GO:0019884	antigen processing and presentation of exogenous antigen	0.0193548	47/18800	0.00683514	0.0170413	0.00788053	CTSD/CTSL/IKBKB	3
BP	GO:0032964	collagen biosynthetic process	0.0193548	47/18800	0.00683514	0.0170413	0.00788053	PDGFRB/TGFB1/VIM	3
BP	GO:0045601	regulation of endothelial cell differentiation	0.0193548	47/18800	0.00683514	0.0170413	0.00788053	IKBKB/IL1B/TNF	3
BP	GO:0090279	regulation of calcium ion import	0.0193548	47/18800	0.00683514	0.0170413	0.00788053	CCL2/LGALS3/PDGFRB	3
BP	GO:0101023	vascular endothelial cell proliferation	0.0193548	47/18800	0.00683514	0.0170413	0.00788053	CCL2/HMGB1/STAT3	3
BP	GO:1905562	regulation of vascular endothelial cell proliferation	0.0193548	47/18800	0.00683514	0.0170413	0.00788053	CCL2/HMGB1/STAT3	3
BP	GO:0072006	nephron development	0.0322581	145/18800	0.00706327	0.0175968	0.00813741	ACTA2/BCL2/NPHS1/PDGFRB/WT1	5
BP	GO:0002065	columnar/cuboidal epithelial cell differentiation	0.0258065	92/18800	0.00708415	0.0175968	0.00813741	AKT1/FASN/KLF5/SRC	4
BP	GO:0022404	molting cycle process	0.0258065	92/18800	0.00708415	0.0175968	0.00813741	BCL2/EGFR/RELA/TNF	4
BP	GO:0022405	hair cycle process	0.0258065	92/18800	0.00708415	0.0175968	0.00813741	BCL2/EGFR/RELA/TNF	4
BP	GO:0051952	regulation of amine transport	0.0258065	92/18800	0.00708415	0.0175968	0.00813741	ADORA2A/CNR1/ITGB1/TNF	4
BP	GO:1903035	negative regulation of response to wounding	0.0258065	92/18800	0.00708415	0.0175968	0.00813741	NOS3/PLAT/TFPI/TNF	4
BP	GO:0030195	negative regulation of blood coagulation	0.0193548	48/18800	0.00724733	0.0179138	0.008284	NOS3/PLAT/TFPI	3
BP	GO:0033628	regulation of cell adhesion mediated by integrin	0.0193548	48/18800	0.00724733	0.0179138	0.008284	DPP4/P2RY12/PIK3CG	3
BP	GO:0035305	negative regulation of dephosphorylation	0.0193548	48/18800	0.00724733	0.0179138	0.008284	IKBKB/LGALS3/TNF	3
BP	GO:0035850	epithelial cell differentiation involved in kidney development	0.0193548	48/18800	0.00724733	0.0179138	0.008284	ACTA2/NPHS1/WT1	3
BP	GO:0043114	regulation of vascular permeability	0.0193548	48/18800	0.00724733	0.0179138	0.008284	ADORA2A/SRC/TGFB1	3
BP	GO:0045747	positive regulation of Notch signaling pathway	0.0193548	48/18800	0.00724733	0.0179138	0.008284	NOS3/SRC/STAT3	3
BP	GO:0060324	face development	0.0193548	48/18800	0.00724733	0.0179138	0.008284	MAP2K1/MAPK1/MAPK3	3
BP	GO:1902003	regulation of amyloid-beta formation	0.0193548	48/18800	0.00724733	0.0179138	0.008284	CASP3/RELA/TNF	3
BP	GO:0098773	skin epidermis development	0.0258065	93/18800	0.00735598	0.0181712	0.00840304	BCL2/EGFR/RELA/TNF	4
BP	GO:0001780	neutrophil homeostasis	0.0129032	16/18800	0.00751275	0.0183894	0.00850391	HMGB1/PIK3CB	2
BP	GO:0006089	lactate metabolic process	0.0129032	16/18800	0.00751275	0.0183894	0.00850391	LDHA/TP53	2
BP	GO:0010715	regulation of extracellular matrix disassembly	0.0129032	16/18800	0.00751275	0.0183894	0.00850391	DPP4/TGFB1	2
BP	GO:0018216	peptidyl-arginine methylation	0.0129032	16/18800	0.00751275	0.0183894	0.00850391	CARM1/PRMT7	2
BP	GO:0045342	MHC class II biosynthetic process	0.0129032	16/18800	0.00751275	0.0183894	0.00850391	IL10/SIRT1	2
BP	GO:0045651	positive regulation of macrophage differentiation	0.0129032	16/18800	0.00751275	0.0183894	0.00850391	PRKCA/TGFB1	2
BP	GO:0045838	positive regulation of membrane potential	0.0129032	16/18800	0.00751275	0.0183894	0.00850391	AKT1/AKT2	2
BP	GO:0051044	positive regulation of membrane protein ectodomain proteolysis	0.0129032	16/18800	0.00751275	0.0183894	0.00850391	IL1B/TNF	2
BP	GO:0051938	L-glutamate import	0.0129032	16/18800	0.00751275	0.0183894	0.00850391	ITGB1/TNF	2
BP	GO:0070242	thymocyte apoptotic process	0.0129032	16/18800	0.00751275	0.0183894	0.00850391	BAX/TP53	2
BP	GO:0072224	metanephric glomerulus development	0.0129032	16/18800	0.00751275	0.0183894	0.00850391	PDGFRB/WT1	2
BP	GO:0098712	L-glutamate import across plasma membrane	0.0129032	16/18800	0.00751275	0.0183894	0.00850391	ITGB1/TNF	2
BP	GO:0099633	protein localization to postsynaptic specialization membrane	0.0129032	16/18800	0.00751275	0.0183894	0.00850391	ADAM10/PRKCZ	2
BP	GO:0099645	neurotransmitter receptor localization to postsynaptic specialization membrane	0.0129032	16/18800	0.00751275	0.0183894	0.00850391	ADAM10/PRKCZ	2
BP	GO:1903975	regulation of glial cell migration	0.0129032	16/18800	0.00751275	0.0183894	0.00850391	P2RX4/P2RY12	2
BP	GO:1901987	regulation of cell cycle phase transition	0.0580645	415/18800	0.00759065	0.0185687	0.00858687	AKT1/BCL2/BLM/CCL2/CDK2/EGFR/MAPK14/SIRT2/TP53	9
BP	GO:0002690	positive regulation of leukocyte chemotaxis	0.0258065	94/18800	0.00763462	0.018665	0.00863137	ADAM10/HMGB1/MAPK1/MAPK3	4
BP	GO:0010656	negative regulation of muscle cell apoptotic process	0.0193548	49/18800	0.00767396	0.0186818	0.00863915	DNMT1/HMOX1/NFE2L2	3
BP	GO:0018198	peptidyl-cysteine modification	0.0193548	49/18800	0.00767396	0.0186818	0.00863915	GAPDH/NOS1/NOS2	3
BP	GO:0030225	macrophage differentiation	0.0193548	49/18800	0.00767396	0.0186818	0.00863915	PRKCA/SIRT1/TGFB1	3
BP	GO:0042304	regulation of fatty acid biosynthetic process	0.0193548	49/18800	0.00767396	0.0186818	0.00863915	IL1B/PTGS2/SIRT1	3
BP	GO:0060260	regulation of transcription initiation from RNA polymerase II promoter	0.0193548	49/18800	0.00767396	0.0186818	0.00863915	HMGB1/THRA/TP53	3
BP	GO:1900047	negative regulation of hemostasis	0.0193548	49/18800	0.00767396	0.0186818	0.00863915	NOS3/PLAT/TFPI	3
BP	GO:1904894	positive regulation of receptor signaling pathway via STAT	0.0193548	49/18800	0.00767396	0.0186818	0.00863915	IL10/TGFB1/TNF	3
BP	GO:0003073	regulation of systemic arterial blood pressure	0.0258065	95/18800	0.00792011	0.0192578	0.0089055	KLK1/NOS3/NOX1/TNF	4
BP	GO:0032088	negative regulation of NF-kappaB transcription factor activity	0.0258065	95/18800	0.00792011	0.0192578	0.0089055	CHUK/IL10/NLRP3/SIRT1	4
BP	GO:1901361	organic cyclic compound catabolic process	0.0645161	494/18800	0.00794873	0.0193157	0.00893229	ABCC1/AKT1/BAX/HMOX1/MAPK14/NFE2L2/NT5E/PDE5A/PRKCA/VIM	10
BP	GO:0031057	negative regulation of histone modification	0.0193548	50/18800	0.00811514	0.0196699	0.0090961	DNMT1/KDM1A/SIRT1	3
BP	GO:0038084	vascular endothelial growth factor signaling pathway	0.0193548	50/18800	0.00811514	0.0196699	0.0090961	PDGFRB/PIK3CA/PIK3CB	3
BP	GO:0043370	regulation of CD4-positive, alpha-beta T cell differentiation	0.0193548	50/18800	0.00811514	0.0196699	0.0090961	HMGB1/NLRP3/PRKCZ	3
BP	GO:0061647	histone H3-K9 modification	0.0193548	50/18800	0.00811514	0.0196699	0.0090961	DNMT1/KDM1A/SIRT1	3
BP	GO:0010976	positive regulation of neuron projection development	0.0322581	150/18800	0.00811891	0.0196699	0.0090961	CNR1/EPO/HSPA5/KDM1A/NFE2L2	5
BP	GO:0034329	cell junction assembly	0.0580645	420/18800	0.00817686	0.0197984	0.00915552	ACHE/BCL2/GPBAR1/IKBKB/IL1B/PRKACA/PRKCA/SRC/TNF	9
BP	GO:0033044	regulation of chromosome organization	0.0387097	212/18800	0.00834653	0.0201971	0.00933988	BECN1/CDK2/DNMT1/MAPK1/MAPK3/SRC	6
BP	GO:0001956	positive regulation of neurotransmitter secretion	0.0129032	17/18800	0.00846867	0.0202976	0.00938636	ADORA2A/CNR1	2
BP	GO:0002295	T-helper cell lineage commitment	0.0129032	17/18800	0.00846867	0.0202976	0.00938636	MTOR/STAT3	2
BP	GO:0002830	positive regulation of type 2 immune response	0.0129032	17/18800	0.00846867	0.0202976	0.00938636	NLRP3/PRKCZ	2
BP	GO:0010831	positive regulation of myotube differentiation	0.0129032	17/18800	0.00846867	0.0202976	0.00938636	MAPK14/MTOR	2
BP	GO:0016202	regulation of striated muscle tissue development	0.0129032	17/18800	0.00846867	0.0202976	0.00938636	SIRT2/TGFB1	2
BP	GO:0033623	regulation of integrin activation	0.0129032	17/18800	0.00846867	0.0202976	0.00938636	P2RY12/SRC	2
BP	GO:0033631	cell-cell adhesion mediated by integrin	0.0129032	17/18800	0.00846867	0.0202976	0.00938636	DPP4/ITGB1	2
BP	GO:0046827	positive regulation of protein export from nucleus	0.0129032	17/18800	0.00846867	0.0202976	0.00938636	IL1B/PRKACA	2
BP	GO:0051580	regulation of neurotransmitter uptake	0.0129032	17/18800	0.00846867	0.0202976	0.00938636	ITGB1/NOS1	2
BP	GO:0060252	positive regulation of glial cell proliferation	0.0129032	17/18800	0.00846867	0.0202976	0.00938636	IL1B/TNF	2
BP	GO:0070932	histone H3 deacetylation	0.0129032	17/18800	0.00846867	0.0202976	0.00938636	SIRT1/SIRT2	2
BP	GO:0071732	cellular response to nitric oxide	0.0129032	17/18800	0.00846867	0.0202976	0.00938636	CDK2/MMP3	2
BP	GO:0090399	replicative senescence	0.0129032	17/18800	0.00846867	0.0202976	0.00938636	MME/TP53	2
BP	GO:0090594	inflammatory response to wounding	0.0129032	17/18800	0.00846867	0.0202976	0.00938636	HMOX1/TGFB1	2
BP	GO:1900034	regulation of cellular response to heat	0.0129032	17/18800	0.00846867	0.0202976	0.00938636	MTOR/SIRT1	2
BP	GO:1904355	positive regulation of telomere capping	0.0129032	17/18800	0.00846867	0.0202976	0.00938636	MAPK1/MAPK3	2
BP	GO:0098742	cell-cell adhesion via plasma-membrane adhesion molecules	0.0451613	279/18800	0.00850641	0.0203759	0.00942259	ICAM1/IL10/ITGB1/MAPK14/PIK3CB/SELE/VCAM1	7
BP	GO:1902807	negative regulation of cell cycle G1/S phase transition	0.0258065	97/18800	0.00851195	0.0203771	0.00942312	BCL2/CCL2/CDK2/TP53	4
BP	GO:0007157	heterophilic cell-cell adhesion via plasma membrane cell adhesion molecules	0.0193548	51/18800	0.00857097	0.0204455	0.00945475	ICAM1/SELE/VCAM1	3
BP	GO:0008347	glial cell migration	0.0193548	51/18800	0.00857097	0.0204455	0.00945475	CCL2/P2RX4/P2RY12	3
BP	GO:0009409	response to cold	0.0193548	51/18800	0.00857097	0.0204455	0.00945475	HSP90AA1/PRKACA/THRA	3
BP	GO:0051349	positive regulation of lyase activity	0.0193548	51/18800	0.00857097	0.0204455	0.00945475	NOS1/NOS2/NOS3	3
BP	GO:0051932	synaptic transmission, GABAergic	0.0193548	51/18800	0.00857097	0.0204455	0.00945475	ADORA2A/CNR1/CNR2	3
BP	GO:0071622	regulation of granulocyte chemotaxis	0.0193548	51/18800	0.00857097	0.0204455	0.00945475	DPP4/MAPK1/MAPK3	3
BP	GO:0048754	branching morphogenesis of an epithelial tube	0.0322581	153/18800	0.00880235	0.0209737	0.00969901	BCL2/MET/SRC/TNF/WT1	5
BP	GO:0016575	histone deacetylation	0.0258065	98/18800	0.00881843	0.0209737	0.00969901	SIRT1/SIRT2/SREBF1/TP53	4
BP	GO:0032479	regulation of type I interferon production	0.0258065	98/18800	0.00881843	0.0209737	0.00969901	CHUK/GAPDH/HSP90AA1/IL10	4
BP	GO:0032606	type I interferon production	0.0258065	98/18800	0.00881843	0.0209737	0.00969901	CHUK/GAPDH/HSP90AA1/IL10	4
BP	GO:0044728	DNA methylation or demethylation	0.0258065	98/18800	0.00881843	0.0209737	0.00969901	DNMT1/PIK3CA/PRMT7/WT1	4
BP	GO:0046879	hormone secretion	0.0451613	281/18800	0.00882743	0.0209827	0.00970318	CFTR/CNR1/FFAR4/IL1B/NOS2/SREBF1/TNF	7
BP	GO:0038093	Fc receptor signaling pathway	0.0193548	52/18800	0.00904157	0.0214538	0.00992101	IKBKB/MAPK10/SRC	3
BP	GO:0046622	positive regulation of organ growth	0.0193548	52/18800	0.00904157	0.0214538	0.00992101	AKT1/MAPK14/WT1	3
BP	GO:0050819	negative regulation of coagulation	0.0193548	52/18800	0.00904157	0.0214538	0.00992101	NOS3/PLAT/TFPI	3
BP	GO:0051588	regulation of neurotransmitter transport	0.0258065	99/18800	0.00913204	0.0216429	0.0100085	ADORA2A/CNR1/ITGB1/NOS1	4
BP	GO:1990830	cellular response to leukemia inhibitory factor	0.0258065	99/18800	0.00913204	0.0216429	0.0100085	HK2/ICAM1/KLF5/SIRT1	4
BP	GO:0007519	skeletal muscle tissue development	0.0322581	155/18800	0.00927948	0.0219794	0.0101641	BCL2/KLF5/MAPK14/NPHS1/TGFB1	5
BP	GO:0010810	regulation of cell-substrate adhesion	0.0387097	217/18800	0.0093011	0.0220177	0.0101818	BCL2/CD36/PIK3CB/PIK3R1/PRKCZ/SRC	6
BP	GO:0008544	epidermis development	0.0516129	355/18800	0.00934506	0.0221088	0.0102239	BCL2/CASP3/EGFR/INSR/MAP2K1/PPARA/RELA/TNF	8
BP	GO:0015837	amine transport	0.0258065	100/18800	0.00945283	0.02221	0.0102707	ADORA2A/CNR1/ITGB1/TNF	4
BP	GO:0042100	B cell proliferation	0.0258065	100/18800	0.00945283	0.02221	0.0102707	BAX/BCL2/CASP3/IL10	4
BP	GO:1990823	response to leukemia inhibitory factor	0.0258065	100/18800	0.00945283	0.02221	0.0102707	HK2/ICAM1/KLF5/SIRT1	4
BP	GO:0002693	positive regulation of cellular extravasation	0.0129032	18/18800	0.00947606	0.02221	0.0102707	AGER/ICAM1	2
BP	GO:0010759	positive regulation of macrophage chemotaxis	0.0129032	18/18800	0.00947606	0.02221	0.0102707	MAPK1/MAPK3	2
BP	GO:0030540	female genitalia development	0.0129032	18/18800	0.00947606	0.02221	0.0102707	BAX/TYRO3	2
BP	GO:0030889	negative regulation of B cell proliferation	0.0129032	18/18800	0.00947606	0.02221	0.0102707	CASP3/IL10	2
BP	GO:0043217	myelin maintenance	0.0129032	18/18800	0.00947606	0.02221	0.0102707	AKT1/AKT2	2
BP	GO:0044320	cellular response to leptin stimulus	0.0129032	18/18800	0.00947606	0.02221	0.0102707	SIRT1/STAT3	2
BP	GO:0060644	mammary gland epithelial cell differentiation	0.0129032	18/18800	0.00947606	0.02221	0.0102707	AKT1/AKT2	2
BP	GO:0072567	chemokine (C-X-C motif) ligand 2 production	0.0129032	18/18800	0.00947606	0.02221	0.0102707	HMGB1/TNF	2
BP	GO:0090308	regulation of DNA methylation-dependent heterochromatin assembly	0.0129032	18/18800	0.00947606	0.02221	0.0102707	DNMT1/KDM1A	2
BP	GO:0097284	hepatocyte apoptotic process	0.0129032	18/18800	0.00947606	0.02221	0.0102707	PIK3CG/PPARA	2
BP	GO:0150078	positive regulation of neuroinflammatory response	0.0129032	18/18800	0.00947606	0.02221	0.0102707	IL1B/TNF	2
BP	GO:1902683	regulation of receptor localization to synapse	0.0129032	18/18800	0.00947606	0.02221	0.0102707	ADAM10/PRKCZ	2
BP	GO:2000341	regulation of chemokine (C-X-C motif) ligand 2 production	0.0129032	18/18800	0.00947606	0.02221	0.0102707	HMGB1/TNF	2
BP	GO:0010639	negative regulation of organelle organization	0.0516129	356/18800	0.00949488	0.0222412	0.0102851	AKT1/BECN1/DYRK1A/MET/PIK3CA/PIK3R1/SRC/TP53	8
BP	GO:1903169	regulation of calcium ion transmembrane transport	0.0322581	156/18800	0.00952461	0.0222647	0.010296	BAX/GPR35/NOS1/PIK3CG/PRKACA	5
BP	GO:0010718	positive regulation of epithelial to mesenchymal transition	0.0193548	53/18800	0.00952702	0.0222647	0.010296	IL1B/MTOR/TGFB1	3
BP	GO:0030838	positive regulation of actin filament polymerization	0.0193548	53/18800	0.00952702	0.0222647	0.010296	GRB2/MTOR/NPHS1	3
BP	GO:0032210	regulation of telomere maintenance via telomerase	0.0193548	53/18800	0.00952702	0.0222647	0.010296	MAPK1/MAPK3/SRC	3
BP	GO:0010975	regulation of neuron projection development	0.0580645	431/18800	0.00958769	0.0223935	0.0103556	AKT1/CARM1/CNR1/EPO/HSPA5/KDM1A/MAP2K1/NFE2L2/VIM	9
BP	GO:0120254	olefinic compound metabolic process	0.0322581	157/18800	0.00977416	0.0228158	0.0105509	CACNA1H/FAAH/GSTP1/PTGS1/PTGS2	5
BP	GO:0048477	oogenesis	0.0258065	101/18800	0.00978088	0.0228183	0.010552	BCL2/PDE5A/SIRT2/SRC	4
BP	GO:0045661	regulation of myoblast differentiation	0.0193548	54/18800	0.0100274	0.0233547	0.0108001	MAPK14/TGFB1/TNF	3
BP	GO:0048599	oocyte development	0.0193548	54/18800	0.0100274	0.0233547	0.0108001	BCL2/PDE5A/SIRT2	3
BP	GO:0016571	histone methylation	0.0322581	158/18800	0.0100282	0.0233547	0.0108001	CARM1/DNMT1/KDM1A/PRMT7/SIRT1	5
BP	GO:0050792	regulation of viral process	0.0322581	159/18800	0.0102867	0.0239429	0.0110721	BCL2/LGALS1/PPARA/TNF/TYRO3	5
BP	GO:0009914	hormone transport	0.0451613	290/18800	0.0103832	0.0241535	0.0111695	CFTR/CNR1/FFAR4/IL1B/NOS2/SREBF1/TNF	7
BP	GO:0002523	leukocyte migration involved in inflammatory response	0.0129032	19/18800	0.010534	0.0243143	0.0112438	SELE/TNF	2
BP	GO:0010744	positive regulation of macrophage derived foam cell differentiation	0.0129032	19/18800	0.010534	0.0243143	0.0112438	CD36/NFKB1	2
BP	GO:0010885	regulation of cholesterol storage	0.0129032	19/18800	0.010534	0.0243143	0.0112438	CD36/PPARA	2
BP	GO:0032695	negative regulation of interleukin-12 production	0.0129032	19/18800	0.010534	0.0243143	0.0112438	IL10/NFKB1	2
BP	GO:0032930	positive regulation of superoxide anion generation	0.0129032	19/18800	0.010534	0.0243143	0.0112438	GSTP1/TGFB1	2
BP	GO:0034162	toll-like receptor 9 signaling pathway	0.0129032	19/18800	0.010534	0.0243143	0.0112438	HMGB1/IRAK4	2
BP	GO:0048245	eosinophil chemotaxis	0.0129032	19/18800	0.010534	0.0243143	0.0112438	CCL2/LGALS3	2
BP	GO:0051900	regulation of mitochondrial depolarization	0.0129032	19/18800	0.010534	0.0243143	0.0112438	BCL2/SRC	2
BP	GO:0071800	podosome assembly	0.0129032	19/18800	0.010534	0.0243143	0.0112438	SRC/TNF	2
BP	GO:0072074	kidney mesenchyme development	0.0129032	19/18800	0.010534	0.0243143	0.0112438	PDGFRB/WT1	2
BP	GO:0098780	response to mitochondrial depolarisation	0.0129032	19/18800	0.010534	0.0243143	0.0112438	BECN1/HK2	2
BP	GO:1902170	cellular response to reactive nitrogen species	0.0129032	19/18800	0.010534	0.0243143	0.0112438	CDK2/MMP3	2
BP	GO:0002763	positive regulation of myeloid leukocyte differentiation	0.0193548	55/18800	0.0105428	0.0243143	0.0112438	PRKCA/TGFB1/TNF	3
BP	GO:0003179	heart valve morphogenesis	0.0193548	55/18800	0.0105428	0.0243143	0.0112438	MTOR/NOS3/TGFB1	3
BP	GO:0042743	hydrogen peroxide metabolic process	0.0193548	55/18800	0.0105428	0.0243143	0.0112438	MMP3/MPO/NOX1	3
BP	GO:0019218	regulation of steroid metabolic process	0.0258065	104/18800	0.0108091	0.0249142	0.0115212	NFKB1/SIRT1/SREBF1/TNF	4
BP	GO:0044772	mitotic cell cycle phase transition	0.0580645	440/18800	0.0108732	0.0250475	0.0115829	AKT1/BCL2/BLM/CCL2/CDK2/EGFR/ITGB1/SIRT2/TP53	9
BP	GO:0031529	ruffle organization	0.0193548	56/18800	0.0110734	0.0254795	0.0117827	ICAM1/MTOR/P2RY12	3
BP	GO:0043331	response to dsRNA	0.0193548	56/18800	0.0110734	0.0254795	0.0117827	MAPK1/MAPK3/NFKB1	3
BP	GO:0071868	cellular response to monoamine stimulus	0.0258065	105/18800	0.0111668	0.0256651	0.0118685	MAPK1/MAPK3/PRKACA/SIRT2	4
BP	GO:0071870	cellular response to catecholamine stimulus	0.0258065	105/18800	0.0111668	0.0256651	0.0118685	MAPK1/MAPK3/PRKACA/SIRT2	4
BP	GO:0034767	positive regulation of ion transmembrane transport	0.0322581	163/18800	0.0113665	0.0261093	0.0120739	BAX/CCL2/CFTR/ITGB1/NOS1	5
BP	GO:0043588	skin development	0.0451613	296/18800	0.0115258	0.0263949	0.012206	BCL2/CASP3/EGFR/MAP2K1/MET/RELA/TNF	7
BP	GO:0007631	feeding behavior	0.0258065	106/18800	0.011532	0.0263949	0.012206	ADORA2A/CNR1/GLS/STAT3	4
BP	GO:0120034	positive regulation of plasma membrane bounded cell projection assembly	0.0258065	106/18800	0.011532	0.0263949	0.012206	MTOR/P2RY12/PIK3CA/PIK3R1	4
BP	GO:0001541	ovarian follicle development	0.0193548	57/18800	0.0116191	0.0263949	0.012206	BAX/BCL2/SRC	3
BP	GO:0006754	ATP biosynthetic process	0.0193548	57/18800	0.0116191	0.0263949	0.012206	PPARA/PPARGC1A/TGFB1	3
BP	GO:0007566	embryo implantation	0.0193548	57/18800	0.0116191	0.0263949	0.012206	EPO/IL1B/PTGS2	3
BP	GO:0010803	regulation of tumor necrosis factor-mediated signaling pathway	0.0193548	57/18800	0.0116191	0.0263949	0.012206	CASP1/GSTP1/IKBKB	3
BP	GO:0038066	p38MAPK cascade	0.0193548	57/18800	0.0116191	0.0263949	0.012206	AGER/IL1B/MAPK14	3
BP	GO:0043388	positive regulation of DNA binding	0.0193548	57/18800	0.0116191	0.0263949	0.012206	HMGB1/SIRT2/TGFB1	3
BP	GO:0051898	negative regulation of protein kinase B signaling	0.0193548	57/18800	0.0116191	0.0263949	0.012206	PIK3CB/PPARA/SIRT1	3
BP	GO:2000142	regulation of DNA-templated transcription, initiation	0.0193548	57/18800	0.0116191	0.0263949	0.012206	HMGB1/THRA/TP53	3
BP	GO:0001502	cartilage condensation	0.0129032	20/18800	0.0116417	0.0263949	0.012206	MAPK14/THRA	2
BP	GO:0009110	vitamin biosynthetic process	0.0129032	20/18800	0.0116417	0.0263949	0.012206	NFKB1/TNF	2
BP	GO:0010288	response to lead ion	0.0129032	20/18800	0.0116417	0.0263949	0.012206	BECN1/PTGS2	2
BP	GO:0042359	vitamin D metabolic process	0.0129032	20/18800	0.0116417	0.0263949	0.012206	NFKB1/TNF	2
BP	GO:0060716	labyrinthine layer blood vessel development	0.0129032	20/18800	0.0116417	0.0263949	0.012206	AKT1/MAPK1	2
BP	GO:0070166	enamel mineralization	0.0129032	20/18800	0.0116417	0.0263949	0.012206	CFTR/PPARA	2
BP	GO:0071371	cellular response to gonadotropin stimulus	0.0129032	20/18800	0.0116417	0.0263949	0.012206	PLAT/WT1	2
BP	GO:1900225	regulation of NLRP3 inflammasome complex assembly	0.0129032	20/18800	0.0116417	0.0263949	0.012206	CD36/SIRT2	2
BP	GO:1902473	regulation of protein localization to synapse	0.0129032	20/18800	0.0116417	0.0263949	0.012206	ADAM10/PRKCZ	2
BP	GO:1903429	regulation of cell maturation	0.0129032	20/18800	0.0116417	0.0263949	0.012206	BCL2/SIRT2	2
BP	GO:2000010	positive regulation of protein localization to cell surface	0.0129032	20/18800	0.0116417	0.0263949	0.012206	AKT1/TNF	2
BP	GO:0035637	multicellular organismal signaling	0.0322581	164/18800	0.0116481	0.0263949	0.012206	CACNA1H/GPR35/MTOR/P2RX4/PRKACA	5
BP	GO:0046661	male sex differentiation	0.0322581	164/18800	0.0116481	0.0263949	0.012206	BAX/BCL2/INSR/PDGFRB/WT1	5
BP	GO:0019882	antigen processing and presentation	0.0258065	107/18800	0.0119048	0.026916	0.0124469	CTSD/CTSL/ICAM1/IKBKB	4
BP	GO:0022037	metencephalon development	0.0258065	107/18800	0.0119048	0.026916	0.0124469	BCL2/HSPA5/MAP2K1/TP53	4
BP	GO:0030038	contractile actin filament bundle assembly	0.0258065	107/18800	0.0119048	0.026916	0.0124469	MET/MTOR/PIK3R1/SRC	4
BP	GO:0043149	stress fiber assembly	0.0258065	107/18800	0.0119048	0.026916	0.0124469	MET/MTOR/PIK3R1/SRC	4
BP	GO:0006611	protein export from nucleus	0.0193548	58/18800	0.0121801	0.0274461	0.0126921	IL1B/PRKACA/TGFB1	3
BP	GO:0009994	oocyte differentiation	0.0193548	58/18800	0.0121801	0.0274461	0.0126921	BCL2/PDE5A/SIRT2	3
BP	GO:0019369	arachidonic acid metabolic process	0.0193548	58/18800	0.0121801	0.0274461	0.0126921	FAAH/PTGS1/PTGS2	3
BP	GO:0032481	positive regulation of type I interferon production	0.0193548	58/18800	0.0121801	0.0274461	0.0126921	CHUK/GAPDH/HSP90AA1	3
BP	GO:0060135	maternal process involved in female pregnancy	0.0193548	58/18800	0.0121801	0.0274461	0.0126921	AKT1/CNR1/PTGS2	3
BP	GO:0061005	cell differentiation involved in kidney development	0.0193548	58/18800	0.0121801	0.0274461	0.0126921	ACTA2/NPHS1/WT1	3
BP	GO:0044270	cellular nitrogen compound catabolic process	0.0580645	449/18800	0.0122844	0.0276366	0.0127802	ABCC1/AKT1/BAX/HMOX1/MAPK14/NT5E/PDE5A/PRKCA/VIM	9
BP	GO:0071867	response to monoamine	0.0258065	108/18800	0.0122852	0.0276366	0.0127802	MAPK1/MAPK3/PRKACA/SIRT2	4
BP	GO:0071869	response to catecholamine	0.0258065	108/18800	0.0122852	0.0276366	0.0127802	MAPK1/MAPK3/PRKACA/SIRT2	4
BP	GO:0016573	histone acetylation	0.0322581	167/18800	0.0125212	0.0281518	0.0130184	IL1B/MAPK3/NOS1/PPARGC1A/SIRT1	5
BP	GO:0032526	response to retinoic acid	0.0258065	109/18800	0.0126734	0.0284621	0.0131619	PDGFRB/SLC6A4/SREBF1/TNF	4
BP	GO:0090263	positive regulation of canonical Wnt signaling pathway	0.0258065	109/18800	0.0126734	0.0284621	0.0131619	EGFR/NFKB1/SRC/TGFB1	4
BP	GO:0002711	positive regulation of T cell mediated immunity	0.0193548	59/18800	0.0127564	0.0284724	0.0131667	IL1B/NLRP3/PRKCZ	3
BP	GO:0050891	multicellular organismal water homeostasis	0.0193548	59/18800	0.0127564	0.0284724	0.0131667	CFTR/MET/PRKACA	3
BP	GO:0002902	regulation of B cell apoptotic process	0.0129032	21/18800	0.0127981	0.0284724	0.0131667	BAX/IL10	2
BP	GO:0010878	cholesterol storage	0.0129032	21/18800	0.0127981	0.0284724	0.0131667	CD36/PPARA	2
BP	GO:0032305	positive regulation of icosanoid secretion	0.0129032	21/18800	0.0127981	0.0284724	0.0131667	IL1B/P2RX4	2
BP	GO:0033762	response to glucagon	0.0129032	21/18800	0.0127981	0.0284724	0.0131667	CYSLTR2/SREBF1	2
BP	GO:0035020	regulation of Rac protein signal transduction	0.0129032	21/18800	0.0127981	0.0284724	0.0131667	PIK3CB/PIK3CG	2
BP	GO:0045056	transcytosis	0.0129032	21/18800	0.0127981	0.0284724	0.0131667	AGER/SRC	2
BP	GO:0045063	T-helper 1 cell differentiation	0.0129032	21/18800	0.0127981	0.0284724	0.0131667	HMGB1/MTOR	2
BP	GO:0051767	nitric-oxide synthase biosynthetic process	0.0129032	21/18800	0.0127981	0.0284724	0.0131667	CCL2/GSTP1	2
BP	GO:0051769	regulation of nitric-oxide synthase biosynthetic process	0.0129032	21/18800	0.0127981	0.0284724	0.0131667	CCL2/GSTP1	2
BP	GO:0051882	mitochondrial depolarization	0.0129032	21/18800	0.0127981	0.0284724	0.0131667	BCL2/SRC	2
BP	GO:0071404	cellular response to low-density lipoprotein particle stimulus	0.0129032	21/18800	0.0127981	0.0284724	0.0131667	CD36/ITGB1	2
BP	GO:0071731	response to nitric oxide	0.0129032	21/18800	0.0127981	0.0284724	0.0131667	CDK2/MMP3	2
BP	GO:0072111	cell proliferation involved in kidney development	0.0129032	21/18800	0.0127981	0.0284724	0.0131667	PDGFRB/WT1	2
BP	GO:1900543	negative regulation of purine nucleotide metabolic process	0.0129032	21/18800	0.0127981	0.0284724	0.0131667	PPARA/STAT3	2
BP	GO:1903902	positive regulation of viral life cycle	0.0129032	21/18800	0.0127981	0.0284724	0.0131667	LGALS1/TYRO3	2
BP	GO:0045732	positive regulation of protein catabolic process	0.0387097	233/18800	0.0128792	0.0286146	0.0132324	AKT1/HSP90AA1/IL1B/NFE2L2/SIRT2/TNF	6
BP	GO:0030900	forebrain development	0.0516129	376/18800	0.0128833	0.0286146	0.0132324	BAX/CASP3/EGFR/KDM1A/P2RY12/SLC2A1/SRC/TYRO3	8
BP	GO:0032259	methylation	0.0516129	376/18800	0.0128833	0.0286146	0.0132324	CARM1/DNMT1/HSD17B10/KDM1A/PIK3CA/PRMT7/SIRT1/WT1	8
BP	GO:0001822	kidney development	0.0451613	303/18800	0.0129711	0.0287937	0.0133152	ACTA2/BAX/BCL2/MME/NPHS1/PDGFRB/WT1	7
BP	GO:0016482	cytosolic transport	0.0322581	169/18800	0.0131274	0.0291085	0.0134608	BECN1/MAP2K1/MAPK1/MAPK3/SRC	5
BP	GO:0048639	positive regulation of developmental growth	0.0322581	169/18800	0.0131274	0.0291085	0.0134608	AKT1/BCL2/INSR/MAPK14/WT1	5
BP	GO:0046888	negative regulation of hormone secretion	0.0193548	60/18800	0.0133481	0.0295654	0.0136721	FFAR4/IL1B/SREBF1	3
BP	GO:0051205	protein insertion into membrane	0.0193548	60/18800	0.0133481	0.0295654	0.0136721	BAX/EGFR/HSP90AA1	3
BP	GO:0001676	long-chain fatty acid metabolic process	0.0258065	111/18800	0.013473	0.0298094	0.0137849	FAAH/GSTP1/PTGS1/PTGS2	4
BP	GO:0007088	regulation of mitotic nuclear division	0.0258065	111/18800	0.013473	0.0298094	0.0137849	IL1B/INSR/PDGFRB/TNF	4
BP	GO:0051099	positive regulation of binding	0.0322581	171/18800	0.013753	0.0304122	0.0140637	HMGB1/KDM1A/MET/SIRT2/TGFB1	5
BP	GO:0021885	forebrain cell migration	0.0193548	61/18800	0.0139552	0.0304622	0.0140868	EGFR/P2RY12/TYRO3	3
BP	GO:0048524	positive regulation of viral process	0.0193548	61/18800	0.0139552	0.0304622	0.0140868	LGALS1/PPARA/TYRO3	3
BP	GO:0099601	regulation of neurotransmitter receptor activity	0.0193548	61/18800	0.0139552	0.0304622	0.0140868	CAPN1/CCL2/SRC	3
BP	GO:1903409	reactive oxygen species biosynthetic process	0.0193548	61/18800	0.0139552	0.0304622	0.0140868	CD36/MPO/PPARA	3
BP	GO:1904356	regulation of telomere maintenance via telomere lengthening	0.0193548	61/18800	0.0139552	0.0304622	0.0140868	MAPK1/MAPK3/SRC	3
BP	GO:0002223	stimulatory C-type lectin receptor signaling pathway	0.0129032	22/18800	0.0140025	0.0304622	0.0140868	IKBKB/SRC	2
BP	GO:0007413	axonal fasciculation	0.0129032	22/18800	0.0140025	0.0304622	0.0140868	CASP3/CNR1	2
BP	GO:0007530	sex determination	0.0129032	22/18800	0.0140025	0.0304622	0.0140868	INSR/WT1	2
BP	GO:0007620	copulation	0.0129032	22/18800	0.0140025	0.0304622	0.0140868	CNR1/SLC6A4	2
BP	GO:0010042	response to manganese ion	0.0129032	22/18800	0.0140025	0.0304622	0.0140868	HSPA5/PTGS2	2
BP	GO:0010829	negative regulation of glucose transmembrane transport	0.0129032	22/18800	0.0140025	0.0304622	0.0140868	IL1B/TNF	2
BP	GO:0010888	negative regulation of lipid storage	0.0129032	22/18800	0.0140025	0.0304622	0.0140868	PPARA/TNF	2
BP	GO:0015874	norepinephrine transport	0.0129032	22/18800	0.0140025	0.0304622	0.0140868	ADORA2A/SLC6A2	2
BP	GO:0032303	regulation of icosanoid secretion	0.0129032	22/18800	0.0140025	0.0304622	0.0140868	IL1B/P2RX4	2
BP	GO:0032516	positive regulation of phosphoprotein phosphatase activity	0.0129032	22/18800	0.0140025	0.0304622	0.0140868	MTOR/PDGFRB	2
BP	GO:0032780	negative regulation of ATP-dependent activity	0.0129032	22/18800	0.0140025	0.0304622	0.0140868	SIRT1/TP53	2
BP	GO:0032928	regulation of superoxide anion generation	0.0129032	22/18800	0.0140025	0.0304622	0.0140868	GSTP1/TGFB1	2
BP	GO:0035024	negative regulation of Rho protein signal transduction	0.0129032	22/18800	0.0140025	0.0304622	0.0140868	ITGB1/MET	2
BP	GO:0035584	calcium-mediated signaling using intracellular calcium source	0.0129032	22/18800	0.0140025	0.0304622	0.0140868	PRKACA/VCAM1	2
BP	GO:0044321	response to leptin	0.0129032	22/18800	0.0140025	0.0304622	0.0140868	SIRT1/STAT3	2
BP	GO:0045624	positive regulation of T-helper cell differentiation	0.0129032	22/18800	0.0140025	0.0304622	0.0140868	NLRP3/PRKCZ	2
BP	GO:0045980	negative regulation of nucleotide metabolic process	0.0129032	22/18800	0.0140025	0.0304622	0.0140868	PPARA/STAT3	2
BP	GO:0048634	regulation of muscle organ development	0.0129032	22/18800	0.0140025	0.0304622	0.0140868	SIRT2/TGFB1	2
BP	GO:0060713	labyrinthine layer morphogenesis	0.0129032	22/18800	0.0140025	0.0304622	0.0140868	GRB2/IL10	2
BP	GO:0061081	positive regulation of myeloid leukocyte cytokine production involved in immune response	0.0129032	22/18800	0.0140025	0.0304622	0.0140868	CD36/SIRT1	2
BP	GO:0061318	renal filtration cell differentiation	0.0129032	22/18800	0.0140025	0.0304622	0.0140868	NPHS1/WT1	2
BP	GO:0072112	glomerular visceral epithelial cell differentiation	0.0129032	22/18800	0.0140025	0.0304622	0.0140868	NPHS1/WT1	2
BP	GO:0106030	neuron projection fasciculation	0.0129032	22/18800	0.0140025	0.0304622	0.0140868	CASP3/CNR1	2
BP	GO:1900273	positive regulation of long-term synaptic potentiation	0.0129032	22/18800	0.0140025	0.0304622	0.0140868	ADORA2A/MME	2
BP	GO:2000310	regulation of NMDA receptor activity	0.0129032	22/18800	0.0140025	0.0304622	0.0140868	CAPN1/CCL2	2
BP	GO:0007259	receptor signaling pathway via JAK-STAT	0.0322581	173/18800	0.0143985	0.03129	0.0144697	CCL2/EPO/IL10/STAT3/TNF	5
BP	GO:0018393	internal peptidyl-lysine acetylation	0.0322581	173/18800	0.0143985	0.03129	0.0144697	IL1B/MAPK3/NOS1/PPARGC1A/SIRT1	5
BP	GO:0002712	regulation of B cell mediated immunity	0.0193548	62/18800	0.0145779	0.0316456	0.0146341	IL10/TGFB1/TNF	3
BP	GO:0002889	regulation of immunoglobulin mediated immune response	0.0193548	62/18800	0.0145779	0.0316456	0.0146341	IL10/TGFB1/TNF	3
BP	GO:0072001	renal system development	0.0451613	312/18800	0.0150156	0.0325783	0.0150654	ACTA2/BAX/BCL2/MME/NPHS1/PDGFRB/WT1	7
BP	GO:0006475	internal protein amino acid acetylation	0.0322581	175/18800	0.0150641	0.0326659	0.0151059	IL1B/MAPK3/NOS1/PPARGC1A/SIRT1	5
BP	GO:0000077	DNA damage checkpoint signaling	0.0258065	115/18800	0.0151671	0.0327252	0.0151333	BLM/CDK2/MAPK14/TP53	4
BP	GO:0006767	water-soluble vitamin metabolic process	0.0193548	63/18800	0.015216	0.0327252	0.0151333	ABCC1/ALPL/SLC2A1	3
BP	GO:0009311	oligosaccharide metabolic process	0.0193548	63/18800	0.015216	0.0327252	0.0151333	BRAF/MGAM/SI	3
BP	GO:0015800	acidic amino acid transport	0.0193548	63/18800	0.015216	0.0327252	0.0151333	ADORA2A/ITGB1/TNF	3
BP	GO:0048002	antigen processing and presentation of peptide antigen	0.0193548	63/18800	0.015216	0.0327252	0.0151333	CTSD/CTSL/IKBKB	3
BP	GO:2000401	regulation of lymphocyte migration	0.0193548	63/18800	0.015216	0.0327252	0.0151333	ADAM10/AKT1/CCL2	3
BP	GO:0002689	negative regulation of leukocyte chemotaxis	0.0129032	23/18800	0.0152539	0.0327252	0.0151333	CCL2/DPP4	2
BP	GO:0006833	water transport	0.0129032	23/18800	0.0152539	0.0327252	0.0151333	CFTR/SLC5A1	2
BP	GO:0010640	regulation of platelet-derived growth factor receptor signaling pathway	0.0129032	23/18800	0.0152539	0.0327252	0.0151333	F3/SRC	2
BP	GO:0010893	positive regulation of steroid biosynthetic process	0.0129032	23/18800	0.0152539	0.0327252	0.0151333	SREBF1/TNF	2
BP	GO:0032042	mitochondrial DNA metabolic process	0.0129032	23/18800	0.0152539	0.0327252	0.0151333	PPARGC1A/TP53	2
BP	GO:0045723	positive regulation of fatty acid biosynthetic process	0.0129032	23/18800	0.0152539	0.0327252	0.0151333	IL1B/PTGS2	2
BP	GO:0051957	positive regulation of amino acid transport	0.0129032	23/18800	0.0152539	0.0327252	0.0151333	ADORA2A/ITGB1	2
BP	GO:0060575	intestinal epithelial cell differentiation	0.0129032	23/18800	0.0152539	0.0327252	0.0151333	KLF5/SRC	2
BP	GO:0072311	glomerular epithelial cell differentiation	0.0129032	23/18800	0.0152539	0.0327252	0.0151333	NPHS1/WT1	2
BP	GO:0072677	eosinophil migration	0.0129032	23/18800	0.0152539	0.0327252	0.0151333	CCL2/LGALS3	2
BP	GO:0098743	cell aggregation	0.0129032	23/18800	0.0152539	0.0327252	0.0151333	MAPK14/THRA	2
BP	GO:1990840	response to lectin	0.0129032	23/18800	0.0152539	0.0327252	0.0151333	IKBKB/SRC	2
BP	GO:1990858	cellular response to lectin	0.0129032	23/18800	0.0152539	0.0327252	0.0151333	IKBKB/SRC	2
BP	GO:2001169	regulation of ATP biosynthetic process	0.0129032	23/18800	0.0152539	0.0327252	0.0151333	PPARA/PPARGC1A	2
BP	GO:0019439	aromatic compound catabolic process	0.0580645	466/18800	0.0153177	0.0328447	0.0151886	ABCC1/AKT1/BAX/HMOX1/MAPK14/NT5E/PDE5A/PRKCA/VIM	9
BP	GO:0070588	calcium ion transmembrane transport	0.0451613	314/18800	0.0154995	0.0332167	0.0153606	BAX/CACNA1H/GPR35/NOS1/P2RX4/PIK3CG/PRKACA	7
BP	GO:0048762	mesenchymal cell differentiation	0.0387097	244/18800	0.0158392	0.033902	0.0156776	BCL2/IL1B/MAPK1/MAPK3/MTOR/TGFB1	6
BP	GO:0030888	regulation of B cell proliferation	0.0193548	64/18800	0.0158698	0.033902	0.0156776	BCL2/CASP3/IL10	3
BP	GO:0040014	regulation of multicellular organism growth	0.0193548	64/18800	0.0158698	0.033902	0.0156776	BCL2/PIK3CA/STAT3	3
BP	GO:0045670	regulation of osteoclast differentiation	0.0193548	64/18800	0.0158698	0.033902	0.0156776	MTOR/PIK3R1/TNF	3
BP	GO:0048247	lymphocyte chemotaxis	0.0193548	64/18800	0.0158698	0.033902	0.0156776	ADAM10/CCL2/PIK3CG	3
BP	GO:0048857	neural nucleus development	0.0193548	64/18800	0.0158698	0.033902	0.0156776	BCL2/HSPA5/SIRT2	3
BP	GO:0032609	interferon-gamma production	0.0258065	117/18800	0.0160622	0.0342768	0.0158509	HMGB1/IL10/IL1B/TNF	4
BP	GO:0032649	regulation of interferon-gamma production	0.0258065	117/18800	0.0160622	0.0342768	0.0158509	HMGB1/IL10/IL1B/TNF	4
BP	GO:0032970	regulation of actin filament-based process	0.0516129	393/18800	0.0164001	0.0349794	0.0161758	ACTA2/GRB2/MET/MTOR/NPHS1/PDGFRB/PIK3CA/PIK3R1	8
BP	GO:0071695	anatomical structure maturation	0.0387097	246/18800	0.016424	0.0350118	0.0161907	BCL2/CFTR/EPO/KDM1A/PRKACA/SIRT2	6
BP	GO:0003170	heart valve development	0.0193548	65/18800	0.0165391	0.0350243	0.0161965	MTOR/NOS3/TGFB1	3
BP	GO:0007588	excretion	0.0193548	65/18800	0.0165391	0.0350243	0.0161965	ADORA2A/HMOX1/NPHS1	3
BP	GO:0031100	animal organ regeneration	0.0193548	65/18800	0.0165391	0.0350243	0.0161965	HMOX1/IL10/TNF	3
BP	GO:0002922	positive regulation of humoral immune response	0.0129032	24/18800	0.0165516	0.0350243	0.0161965	IL1B/TNF	2
BP	GO:0036120	cellular response to platelet-derived growth factor stimulus	0.0129032	24/18800	0.0165516	0.0350243	0.0161965	PDGFRB/SRC	2
BP	GO:0038095	Fc-epsilon receptor signaling pathway	0.0129032	24/18800	0.0165516	0.0350243	0.0161965	IKBKB/MAPK10	2
BP	GO:0042026	protein refolding	0.0129032	24/18800	0.0165516	0.0350243	0.0161965	HSP90AA1/HSPA5	2
BP	GO:0044062	regulation of excretion	0.0129032	24/18800	0.0165516	0.0350243	0.0161965	ADORA2A/NPHS1	2
BP	GO:0045649	regulation of macrophage differentiation	0.0129032	24/18800	0.0165516	0.0350243	0.0161965	PRKCA/TGFB1	2
BP	GO:0048011	neurotrophin TRK receptor signaling pathway	0.0129032	24/18800	0.0165516	0.0350243	0.0161965	CASP3/SRC	2
BP	GO:0071676	negative regulation of mononuclear cell migration	0.0129032	24/18800	0.0165516	0.0350243	0.0161965	AKT1/CCL2	2
BP	GO:1901863	positive regulation of muscle tissue development	0.0129032	24/18800	0.0165516	0.0350243	0.0161965	BCL2/PPARGC1A	2
BP	GO:2000737	negative regulation of stem cell differentiation	0.0129032	24/18800	0.0165516	0.0350243	0.0161965	NFE2L2/STAT3	2
BP	GO:2001026	regulation of endothelial cell chemotaxis	0.0129032	24/18800	0.0165516	0.0350243	0.0161965	MET/P2RX4	2
BP	GO:0021537	telencephalon development	0.0387097	247/18800	0.0167219	0.0353662	0.0163546	BAX/CASP3/EGFR/KDM1A/P2RY12/SLC2A1	6
BP	GO:0002833	positive regulation of response to biotic stimulus	0.0322581	180/18800	0.0168174	0.0355495	0.0164394	HMGB1/HSP90AA1/IKBKB/PRKCA/SRC	5
BP	GO:0006304	DNA modification	0.0258065	119/18800	0.0169899	0.0358953	0.0165993	DNMT1/PIK3CA/PRMT7/WT1	4
BP	GO:0006879	cellular iron ion homeostasis	0.0193548	66/18800	0.0172241	0.036352	0.0168105	HMOX1/LCN2/TMPRSS6	3
BP	GO:0030104	water homeostasis	0.0193548	66/18800	0.0172241	0.036352	0.0168105	CFTR/MET/PRKACA	3
BP	GO:0007219	Notch signaling pathway	0.0322581	182/18800	0.0175552	0.0370313	0.0171246	ADAM10/AKT1/NOS3/SRC/STAT3	5
BP	GO:0008202	steroid metabolic process	0.0451613	323/18800	0.017815	0.0375116	0.0173468	CACNA1H/CFTR/HSD17B10/NFKB1/SIRT1/SREBF1/TNF	7
BP	GO:0032469	endoplasmic reticulum calcium ion homeostasis	0.0129032	25/18800	0.0178946	0.0375116	0.0173468	BAX/BCL2	2
BP	GO:0032753	positive regulation of interleukin-4 production	0.0129032	25/18800	0.0178946	0.0375116	0.0173468	NLRP3/PRKCZ	2
BP	GO:0036119	response to platelet-derived growth factor	0.0129032	25/18800	0.0178946	0.0375116	0.0173468	PDGFRB/SRC	2
BP	GO:0045662	negative regulation of myoblast differentiation	0.0129032	25/18800	0.0178946	0.0375116	0.0173468	TGFB1/TNF	2
BP	GO:0046835	carbohydrate phosphorylation	0.0129032	25/18800	0.0178946	0.0375116	0.0173468	HK1/HK2	2
BP	GO:0050927	positive regulation of positive chemotaxis	0.0129032	25/18800	0.0178946	0.0375116	0.0173468	AGER/F3	2
BP	GO:0072273	metanephric nephron morphogenesis	0.0129032	25/18800	0.0178946	0.0375116	0.0173468	PDGFRB/WT1	2
BP	GO:0097186	amelogenesis	0.0129032	25/18800	0.0178946	0.0375116	0.0173468	CFTR/PPARA	2
BP	GO:0098719	sodium ion import across plasma membrane	0.0129032	25/18800	0.0178946	0.0375116	0.0173468	SLC5A1/SLC5A2	2
BP	GO:1905564	positive regulation of vascular endothelial cell proliferation	0.0129032	25/18800	0.0178946	0.0375116	0.0173468	HMGB1/STAT3	2
BP	GO:2000193	positive regulation of fatty acid transport	0.0129032	25/18800	0.0178946	0.0375116	0.0173468	IL1B/P2RX4	2
BP	GO:0007187	G protein-coupled receptor signaling pathway, coupled to cyclic nucleotide second messenger	0.0193548	67/18800	0.0179248	0.0375118	0.0173469	CCL2/CNR1/CNR2	3
BP	GO:0035418	protein localization to synapse	0.0193548	67/18800	0.0179248	0.0375118	0.0173469	ADAM10/NPHS1/PRKCZ	3
BP	GO:0046637	regulation of alpha-beta T cell differentiation	0.0193548	67/18800	0.0179248	0.0375118	0.0173469	HMGB1/NLRP3/PRKCZ	3
BP	GO:1901991	negative regulation of mitotic cell cycle phase transition	0.0322581	183/18800	0.0179319	0.0375118	0.0173469	BCL2/BLM/CCL2/CDK2/TP53	5
BP	GO:0018394	peptidyl-lysine acetylation	0.0322581	184/18800	0.018314	0.0382913	0.0177073	IL1B/MAPK3/NOS1/PPARGC1A/SIRT1	5
BP	GO:0009206	purine ribonucleoside triphosphate biosynthetic process	0.0193548	68/18800	0.0186411	0.0389146	0.0179955	PPARA/PPARGC1A/TGFB1	3
BP	GO:0042130	negative regulation of T cell proliferation	0.0193548	68/18800	0.0186411	0.0389146	0.0179955	CASP3/IL10/PDE5A	3
BP	GO:0043627	response to estrogen	0.0193548	68/18800	0.0186411	0.0389146	0.0179955	EPO/HMOX1/PDGFRB	3
BP	GO:0002244	hematopoietic progenitor cell differentiation	0.0258065	123/18800	0.0189443	0.0395064	0.0182692	BCL2/NFE2L2/TGFB1/TP53	4
BP	GO:0031570	DNA integrity checkpoint signaling	0.0258065	123/18800	0.0189443	0.0395064	0.0182692	BLM/CDK2/MAPK14/TP53	4
BP	GO:0051302	regulation of cell division	0.0322581	186/18800	0.0190943	0.0396975	0.0183576	BECN1/BLM/IL1B/SIRT2/TGFB1	5
BP	GO:0009165	nucleotide biosynthetic process	0.0387097	255/18800	0.0192407	0.0396975	0.0183576	NOS1/NOS2/NOS3/PPARA/PPARGC1A/TGFB1	6
BP	GO:1901988	negative regulation of cell cycle phase transition	0.0387097	255/18800	0.0192407	0.0396975	0.0183576	BCL2/BLM/CCL2/CDK2/MAPK14/TP53	6
BP	GO:0001783	B cell apoptotic process	0.0129032	26/18800	0.0192822	0.0396975	0.0183576	BAX/IL10	2
BP	GO:0002026	regulation of the force of heart contraction	0.0129032	26/18800	0.0192822	0.0396975	0.0183576	NOS1/NOS3	2
BP	GO:0002407	dendritic cell chemotaxis	0.0129032	26/18800	0.0192822	0.0396975	0.0183576	HMGB1/PIK3CG	2
BP	GO:0006027	glycosaminoglycan catabolic process	0.0129032	26/18800	0.0192822	0.0396975	0.0183576	GLB1/TGFB1	2
BP	GO:0006517	protein deglycosylation	0.0129032	26/18800	0.0192822	0.0396975	0.0183576	MAN2A1/OGA	2
BP	GO:0006972	hyperosmotic response	0.0129032	26/18800	0.0192822	0.0396975	0.0183576	EPO/SLC2A1	2
BP	GO:0014829	vascular associated smooth muscle contraction	0.0129032	26/18800	0.0192822	0.0396975	0.0183576	ACTA2/PIK3C2A	2
BP	GO:0031664	regulation of lipopolysaccharide-mediated signaling pathway	0.0129032	26/18800	0.0192822	0.0396975	0.0183576	CD36/PRKCA	2
BP	GO:0032682	negative regulation of chemokine production	0.0129032	26/18800	0.0192822	0.0396975	0.0183576	GSTP1/IL10	2
BP	GO:0033598	mammary gland epithelial cell proliferation	0.0129032	26/18800	0.0192822	0.0396975	0.0183576	BAX/MAPK1	2
BP	GO:0033622	integrin activation	0.0129032	26/18800	0.0192822	0.0396975	0.0183576	P2RY12/SRC	2
BP	GO:0048641	regulation of skeletal muscle tissue development	0.0129032	26/18800	0.0192822	0.0396975	0.0183576	BCL2/TGFB1	2
BP	GO:0050926	regulation of positive chemotaxis	0.0129032	26/18800	0.0192822	0.0396975	0.0183576	AGER/F3	2
BP	GO:0051204	protein insertion into mitochondrial membrane	0.0129032	26/18800	0.0192822	0.0396975	0.0183576	BAX/HSP90AA1	2
BP	GO:0051446	positive regulation of meiotic cell cycle	0.0129032	26/18800	0.0192822	0.0396975	0.0183576	INSR/SIRT2	2
BP	GO:0060259	regulation of feeding behavior	0.0129032	26/18800	0.0192822	0.0396975	0.0183576	CNR1/STAT3	2
BP	GO:0060314	regulation of ryanodine-sensitive calcium-release channel activity	0.0129032	26/18800	0.0192822	0.0396975	0.0183576	NOS1/PRKACA	2
BP	GO:0070102	interleukin-6-mediated signaling pathway	0.0129032	26/18800	0.0192822	0.0396975	0.0183576	SRC/STAT3	2
BP	GO:0072010	glomerular epithelium development	0.0129032	26/18800	0.0192822	0.0396975	0.0183576	NPHS1/WT1	2
BP	GO:0090200	positive regulation of release of cytochrome c from mitochondria	0.0129032	26/18800	0.0192822	0.0396975	0.0183576	BAX/TP53	2
BP	GO:1901623	regulation of lymphocyte chemotaxis	0.0129032	26/18800	0.0192822	0.0396975	0.0183576	ADAM10/CCL2	2
BP	GO:1904353	regulation of telomere capping	0.0129032	26/18800	0.0192822	0.0396975	0.0183576	MAPK1/MAPK3	2
BP	GO:0009145	purine nucleoside triphosphate biosynthetic process	0.0193548	69/18800	0.0193732	0.0398442	0.0184254	PPARA/PPARGC1A/TGFB1	3
BP	GO:0032922	circadian regulation of gene expression	0.0193548	69/18800	0.0193732	0.0398442	0.0184254	PPARA/PPARGC1A/SIRT1	3
BP	GO:0043010	camera-type eye development	0.0451613	330/18800	0.0197774	0.0406547	0.0188002	ACHE/BAX/EGFR/MAN2A1/PDGFRB/VIM/WT1	7
BP	GO:1901293	nucleoside phosphate biosynthetic process	0.0387097	257/18800	0.0199087	0.0409037	0.0189154	NOS1/NOS2/NOS3/PPARA/PPARGC1A/TGFB1	6
BP	GO:0002548	monocyte chemotaxis	0.0193548	70/18800	0.020121	0.0412768	0.0190879	CCL2/HMGB1/LGALS3	3
BP	GO:0002562	somatic diversification of immune receptors via germline recombination within a single locus	0.0193548	70/18800	0.020121	0.0412768	0.0190879	HMGB1/IL10/TGFB1	3
BP	GO:0016444	somatic cell DNA recombination	0.0193548	70/18800	0.020121	0.0412768	0.0190879	HMGB1/IL10/TGFB1	3
BP	GO:1903362	regulation of cellular protein catabolic process	0.0387097	258/18800	0.0202486	0.0415174	0.0191992	AKT1/CDK2/HSP90AA1/NFE2L2/PRKACA/SIRT2	6
BP	GO:0090150	establishment of protein localization to membrane	0.0387097	259/18800	0.0205924	0.042183	0.019507	AKT2/BAX/BRAF/EGFR/HSP90AA1/HSPA5	6
BP	GO:0002092	positive regulation of receptor internalization	0.0129032	27/18800	0.0207135	0.042183	0.019507	INSR/SELE	2
BP	GO:0002220	innate immune response activating cell surface receptor signaling pathway	0.0129032	27/18800	0.0207135	0.042183	0.019507	IKBKB/SRC	2
BP	GO:0010586	miRNA metabolic process	0.0129032	27/18800	0.0207135	0.042183	0.019507	NFKB1/RELA	2
BP	GO:0010758	regulation of macrophage chemotaxis	0.0129032	27/18800	0.0207135	0.042183	0.019507	MAPK1/MAPK3	2
BP	GO:0016540	protein autoprocessing	0.0129032	27/18800	0.0207135	0.042183	0.019507	CASP1/CTSL	2
BP	GO:0030325	adrenal gland development	0.0129032	27/18800	0.0207135	0.042183	0.019507	INSR/WT1	2
BP	GO:0032607	interferon-alpha production	0.0129032	27/18800	0.0207135	0.042183	0.019507	CHUK/IL10	2
BP	GO:0032647	regulation of interferon-alpha production	0.0129032	27/18800	0.0207135	0.042183	0.019507	CHUK/IL10	2
BP	GO:0051953	negative regulation of amine transport	0.0129032	27/18800	0.0207135	0.042183	0.019507	CNR1/TNF	2
BP	GO:0060669	embryonic placenta morphogenesis	0.0129032	27/18800	0.0207135	0.042183	0.019507	GRB2/IL10	2
BP	GO:0071280	cellular response to copper ion	0.0129032	27/18800	0.0207135	0.042183	0.019507	BECN1/NFE2L2	2
BP	GO:1900017	positive regulation of cytokine production involved in inflammatory response	0.0129032	27/18800	0.0207135	0.042183	0.019507	STAT3/TNF	2
BP	GO:0061136	regulation of proteasomal protein catabolic process	0.0322581	190/18800	0.0207198	0.042183	0.019507	AKT1/CDK2/NFE2L2/PRKACA/SIRT2	5
BP	GO:0050821	protein stabilization	0.0322581	191/18800	0.0211399	0.0430165	0.0198924	GAPDH/HSP90AA1/PIK3R1/PPARGC1A/TP53	5
BP	GO:0031929	TOR signaling	0.0258065	128/18800	0.0215759	0.0438593	0.0202822	AKT1/MTOR/PIK3CA/SIRT1	4
BP	GO:0050714	positive regulation of protein secretion	0.0258065	128/18800	0.0215759	0.0438593	0.0202822	ACHE/ADORA2A/CFTR/TGFB1	4
BP	GO:0051937	catecholamine transport	0.0193548	72/18800	0.0216639	0.0440161	0.0203547	ADORA2A/CNR1/SLC6A2	3
BP	GO:0002758	innate immune response-activating signal transduction	0.0129032	28/18800	0.0221878	0.0448544	0.0207423	IKBKB/SRC	2
BP	GO:0006516	glycoprotein catabolic process	0.0129032	28/18800	0.0221878	0.0448544	0.0207423	CTSL/OGA	2
BP	GO:0010800	positive regulation of peptidyl-threonine phosphorylation	0.0129032	28/18800	0.0221878	0.0448544	0.0207423	MAPK1/TGFB1	2
BP	GO:0010818	T cell chemotaxis	0.0129032	28/18800	0.0221878	0.0448544	0.0207423	ADAM10/PIK3CG	2
BP	GO:0018195	peptidyl-arginine modification	0.0129032	28/18800	0.0221878	0.0448544	0.0207423	CARM1/PRMT7	2
BP	GO:0030431	sleep	0.0129032	28/18800	0.0221878	0.0448544	0.0207423	ADORA2A/SLC29A1	2
BP	GO:0042133	neurotransmitter metabolic process	0.0129032	28/18800	0.0221878	0.0448544	0.0207423	ACHE/NOS1	2
BP	GO:0043949	regulation of cAMP-mediated signaling	0.0129032	28/18800	0.0221878	0.0448544	0.0207423	FFAR4/PDE11A	2
BP	GO:0044030	regulation of DNA methylation	0.0129032	28/18800	0.0221878	0.0448544	0.0207423	PIK3CA/WT1	2
BP	GO:0060765	regulation of androgen receptor signaling pathway	0.0129032	28/18800	0.0221878	0.0448544	0.0207423	KDM1A/SIRT1	2
BP	GO:0090596	sensory organ morphogenesis	0.0387097	266/18800	0.0231107	0.0466967	0.0215943	BAX/BCL2/MAN2A1/MAPK1/MAPK3/STAT3	6
BP	GO:0000018	regulation of DNA recombination	0.0258065	131/18800	0.023257	0.0468771	0.0216777	BLM/IL10/KDM1A/TGFB1	4
BP	GO:0006275	regulation of DNA replication	0.0258065	131/18800	0.023257	0.0468771	0.0216777	BLM/CDK2/EGFR/TP53	4
BP	GO:0006639	acylglycerol metabolic process	0.0258065	131/18800	0.023257	0.0468771	0.0216777	FAAH/PIK3CG/SIRT1/SREBF1	4
BP	GO:0002637	regulation of immunoglobulin production	0.0193548	74/18800	0.0232699	0.0468771	0.0216777	IL10/TGFB1/TNF	3
[truncated: 217 more rows]
