# Supplementary material for: Exploration of Pharmacological Mechanisms of Dapagliflozin against Type 2 Diabetes Mellitus through PI3K-Akt Signaling Pathway based on Network Pharmacology Analysis and Deep Learning Technology
Source: Curr Comput Aided Drug Des. 2024 Jan 9;21(4):452–65. doi: 10.2174/0115734099274407231207070451 (PMC12272070; doi:10.2174/0115734099274407231207070451)
Supplement: Supplementary file 1 [file CCADD-21-4-452_SD1.zip › CCADD-21-4-452_SD1/Yang Dong Table S2.xlsx]

## Sheet: KEGG.result_all
Results of KEGG pathway enrichment analysis
ID	Description	GeneRatio	BgRatio	pvalue	p.adjust	qvalue	Gene ID	Count
hsa05417	Lipid and atherosclerosis	0.283688	215/8149	4.64e-31	1.27e-28	5.18e-29	AGER/AKT1/AKT2/ATF6/BAX/BCL2/CASP1/CASP3/CCL2/CD36/CHUK/CYCS/HSP90AA1/HSPA5/ICAM1/IKBKB/IL1B/IRAK4/MAPK1/MAPK10/MAPK14/MAPK3/MMP1/MMP3/NFE2L2/NFKB1/NLRP3/NOS3/NOX1/PIK3CA/PIK3CB/PIK3R1/PRKCA/RELA/SELE/SRC/STAT3/TNF/TP53/VCAM1	40
hsa04933	AGE-RAGE signaling pathway in diabetic complications	0.198582	100/8149	5.17e-27	7.06e-25	2.88e-25	AGER/AKT1/AKT2/BAX/BCL2/CASP3/CCL2/F3/ICAM1/IL1B/MAPK1/MAPK10/MAPK14/MAPK3/NFKB1/NOS3/NOX1/PIK3CA/PIK3CB/PIK3R1/PRKCA/PRKCZ/RELA/SELE/STAT3/TGFB1/TNF/VCAM1	28
hsa05418	Fluid shear stress and atherosclerosis	0.205674	139/8149	5.93e-24	5.4e-22	2.21e-22	AKT1/AKT2/BCL2/CCL2/CHUK/CTSL/GSTP1/HMOX1/HSP90AA1/ICAM1/IKBKB/IL1B/MAPK10/MAPK14/NFE2L2/NFKB1/NOS3/NOX1/PIK3CA/PIK3CB/PIK3R1/PLAT/PRKCZ/RELA/SELE/SRC/TNF/TP53/VCAM1	29
hsa04931	Insulin resistance	0.177305	108/8149	6.62e-22	3.86e-20	1.58e-20	AKT1/AKT2/CD36/GYS1/IKBKB/INSR/MAPK10/MTOR/NFKB1/NOS3/OGA/PIK3CA/PIK3CB/PIK3R1/PPARA/PPARGC1A/PRKCZ/PTPN1/PYGL/PYGM/RELA/SLC2A1/SREBF1/STAT3/TNF	25
hsa05215	Prostate cancer	0.170213	97/8149	8.41e-22	3.86e-20	1.58e-20	AKT1/AKT2/BCL2/BRAF/CDK2/CHUK/EGFR/GRB2/GSTP1/HSP90AA1/IKBKB/MAP2K1/MAPK1/MAPK3/MMP3/MTOR/NFKB1/PDGFRB/PIK3CA/PIK3CB/PIK3R1/PLAT/RELA/TP53	24
hsa04066	HIF-1 signaling pathway	0.177305	109/8149	8.48e-22	3.86e-20	1.58e-20	AKT1/AKT2/BCL2/EGFR/EPO/GAPDH/HK1/HK2/HMOX1/INSR/LDHA/MAP2K1/MAPK1/MAPK3/MTOR/NFKB1/NOS2/NOS3/PIK3CA/PIK3CB/PIK3R1/PRKCA/RELA/SLC2A1/STAT3	25
hsa05161	Hepatitis B	0.198582	162/8149	8.97e-21	3.5e-19	1.43e-19	AKT1/AKT2/BAX/BCL2/BRAF/CASP3/CDK2/CHUK/CYCS/GRB2/IKBKB/IRAK4/MAP2K1/MAPK1/MAPK10/MAPK14/MAPK3/NFKB1/PIK3CA/PIK3CB/PIK3R1/PRKCA/RELA/SRC/STAT3/TGFB1/TNF/TP53	28
hsa04668	TNF signaling pathway	0.170213	112/8149	3.37e-20	1.15e-18	4.7e-19	AKT1/AKT2/CASP3/CCL2/CHUK/ICAM1/IKBKB/IL1B/MAP2K1/MAP3K14/MAPK1/MAPK10/MAPK14/MAPK3/MMP3/NFKB1/PIK3CA/PIK3CB/PIK3R1/PTGS2/RELA/SELE/TNF/VCAM1	24
hsa04910	Insulin signaling pathway	0.177305	137/8149	3.34e-19	1.01e-17	4.14e-18	AKT1/AKT2/BRAF/FASN/GRB2/GYS1/HK1/HK2/IKBKB/INSR/MAP2K1/MAPK1/MAPK10/MAPK3/MTOR/PIK3CA/PIK3CB/PIK3R1/PPARGC1A/PRKACA/PRKCZ/PTPN1/PYGL/PYGM/SREBF1	25
hsa05212	Pancreatic cancer	0.141844	76/8149	7.04e-19	1.92e-17	7.86e-18	AKT1/AKT2/BAX/BRAF/CHUK/EGFR/IKBKB/MAP2K1/MAPK1/MAPK10/MAPK3/MTOR/NFKB1/PIK3CA/PIK3CB/PIK3R1/RELA/STAT3/TGFB1/TP53	20
hsa04926	Relaxin signaling pathway	0.170213	129/8149	1.15e-18	2.85e-17	1.16e-17	ACTA2/AKT1/AKT2/EGFR/GRB2/MAP2K1/MAPK1/MAPK10/MAPK14/MAPK3/MMP1/NFKB1/NOS1/NOS2/NOS3/PIK3CA/PIK3CB/PIK3R1/PRKACA/PRKCA/PRKCZ/RELA/SRC/TGFB1	24
hsa04625	C-type lectin receptor signaling pathway	0.148936	104/8149	3.36e-17	7.51e-16	3.07e-16	AKT1/AKT2/CASP1/CHUK/IKBKB/IL10/IL1B/MAP3K14/MAPK1/MAPK10/MAPK14/MAPK3/NFKB1/NLRP3/PIK3CA/PIK3CB/PIK3R1/PTGS2/RELA/SRC/TNF	21
hsa01521	EGFR tyrosine kinase inhibitor resistance	0.134752	79/8149	3.57e-17	7.51e-16	3.07e-16	AKT1/AKT2/BAX/BCL2/BRAF/EGFR/GRB2/MAP2K1/MAPK1/MAPK3/MET/MTOR/PDGFRB/PIK3CA/PIK3CB/PIK3R1/PRKCA/SRC/STAT3	19
hsa04210	Apoptosis	0.163121	136/8149	5.98e-17	1.17e-15	4.77e-16	AKT1/AKT2/BAX/BCL2/CAPN1/CASP3/CHUK/CTSD/CTSL/CYCS/IKBKB/MAP2K1/MAP3K14/MAPK1/MAPK10/MAPK3/NFKB1/PIK3CA/PIK3CB/PIK3R1/RELA/TNF/TP53	23
hsa05230	Central carbon metabolism in cancer	0.12766	70/8149	6.93e-17	1.21e-15	4.94e-16	AKT1/AKT2/EGFR/GLS/HK1/HK2/LDHA/MAP2K1/MAPK1/MAPK3/MET/MTOR/PDGFRB/PIK3CA/PIK3CB/PIK3R1/SLC2A1/TP53	18
hsa05135	Yersinia infection	0.163121	137/8149	7.09e-17	1.21e-15	4.94e-16	AKT1/AKT2/CASP1/CCL2/CHUK/IKBKB/IL10/IL1B/IRAK4/ITGB1/MAP2K1/MAPK1/MAPK10/MAPK14/MAPK3/NFKB1/NLRP3/PIK3CA/PIK3CB/PIK3R1/RELA/SRC/TNF	23
hsa05163	Human cytomegalovirus infection	0.198582	225/8149	7.69e-17	1.23e-15	5.05e-16	AKT1/AKT2/BAX/CASP3/CCL2/CHUK/CYCS/EGFR/GRB2/IKBKB/IL1B/MAP2K1/MAPK1/MAPK14/MAPK3/MTOR/NFKB1/PIK3CA/PIK3CB/PIK3R1/PRKACA/PRKCA/PTGS2/RELA/SRC/STAT3/TNF/TP53	28
hsa05131	Shigellosis	0.205674	247/8149	9.9e-17	1.5e-15	6.14e-16	AKT1/AKT2/BAX/BCL2/BECN1/CAPN1/CASP1/CHUK/CYCS/EGFR/HK1/HK2/IKBKB/IL1B/ITGB1/MAPK1/MAPK10/MAPK14/MAPK3/MTOR/NFKB1/NLRP3/PIK3CA/PIK3CB/PIK3R1/RELA/SRC/TNF/TP53	29
hsa01522	Endocrine resistance	0.141844	98/8149	1.61e-16	2.29e-15	9.34e-16	AKT1/AKT2/BAX/BCL2/BRAF/CARM1/EGFR/GRB2/MAP2K1/MAPK1/MAPK10/MAPK14/MAPK3/MTOR/PIK3CA/PIK3CB/PIK3R1/PRKACA/SRC/TP53	20
hsa05145	Toxoplasmosis	0.148936	112/8149	1.67e-16	2.29e-15	9.34e-16	AKT1/AKT2/BCL2/CASP3/CHUK/CYCS/IKBKB/IL10/IRAK4/ITGB1/MAPK1/MAPK10/MAPK14/MAPK3/NFKB1/NOS2/PIK3CG/RELA/STAT3/TGFB1/TNF	21
hsa05210	Colorectal cancer	0.134752	86/8149	2e-16	2.6e-15	1.06e-15	AKT1/AKT2/BAX/BCL2/BRAF/CASP3/CYCS/EGFR/GRB2/MAP2K1/MAPK1/MAPK10/MAPK3/MTOR/PIK3CA/PIK3CB/PIK3R1/TGFB1/TP53	19
hsa05142	Chagas disease	0.141844	102/8149	3.7e-16	4.59e-15	1.87e-15	AKT1/AKT2/CCL2/CHUK/IKBKB/IL10/IL1B/IRAK4/MAPK1/MAPK10/MAPK14/MAPK3/NFKB1/NOS2/PIK3CA/PIK3CB/PIK3R1/RELA/TGFB1/TNF	20
hsa04071	Sphingolipid signaling pathway	0.148936	119/8149	6.13e-16	7.28e-15	2.98e-15	ABCC1/AKT1/AKT2/BAX/BCL2/CTSD/MAP2K1/MAPK1/MAPK10/MAPK14/MAPK3/NFKB1/NOS3/PIK3CA/PIK3CB/PIK3R1/PRKCA/PRKCZ/RELA/TNF/TP53	21
hsa05221	Acute myeloid leukemia	0.120567	67/8149	6.78e-16	7.71e-15	3.15e-15	AKT1/AKT2/BRAF/CHUK/GRB2/IKBKB/MAP2K1/MAPK1/MAPK3/MPO/MTOR/NFKB1/PIK3CA/PIK3CB/PIK3R1/RELA/STAT3	17
hsa05132	Salmonella infection	0.198582	249/8149	1.12e-15	1.23e-14	5.01e-15	AKT1/AKT2/BAX/BCL2/CASP1/CASP3/CHUK/CYCS/GAPDH/HSP90AA1/IKBKB/IL1B/IRAK4/MAP2K1/MAPK1/MAPK10/MAPK14/MAPK3/NFKB1/NLRP3/PIK3C2A/PIK3C2B/PIK3C2G/PIK3CA/PIK3CB/PIK3CG/RELA/TNF	28
hsa05160	Hepatitis C	0.163121	157/8149	1.59e-15	1.67e-14	6.84e-15	AKT1/AKT2/BAX/BRAF/CASP3/CDK2/CHUK/CYCS/EGFR/GRB2/IKBKB/MAP2K1/MAPK1/MAPK3/NFKB1/PIK3CA/PIK3CB/PIK3R1/PPARA/RELA/STAT3/TNF/TP53	23
hsa05167	Kaposi sarcoma-associated herpesvirus infection	0.177305	194/8149	1.84e-15	1.86e-14	7.62e-15	AKT1/AKT2/BAX/BECN1/CASP3/CHUK/CYCS/ICAM1/IKBKB/MAP2K1/MAPK1/MAPK10/MAPK14/MAPK3/MTOR/NFKB1/PIK3CA/PIK3CB/PIK3CG/PIK3R1/PTGS2/RELA/SRC/STAT3/TP53	25
hsa04068	FoxO signaling pathway	0.148936	131/8149	4.66e-15	4.54e-14	1.86e-14	AKT1/AKT2/BRAF/CDK2/CHUK/EGFR/GRB2/IKBKB/IL10/INSR/MAP2K1/MAPK1/MAPK10/MAPK14/MAPK3/PIK3CA/PIK3CB/PIK3R1/SIRT1/STAT3/TGFB1	21
hsa05220	Chronic myeloid leukemia	0.120567	76/8149	6.74e-15	6.35e-14	2.59e-14	AKT1/AKT2/BAX/BRAF/CHUK/GRB2/IKBKB/MAP2K1/MAPK1/MAPK3/NFKB1/PIK3CA/PIK3CB/PIK3R1/RELA/TGFB1/TP53	17
hsa05164	Influenza A	0.163121	171/8149	1.08e-14	9.81e-14	4.01e-14	AKT1/AKT2/BAX/CASP1/CASP3/CCL2/CHUK/CYCS/ICAM1/IKBKB/IL1B/IRAK4/MAP2K1/MAPK1/MAPK3/NFKB1/NLRP3/PIK3CA/PIK3CB/PIK3R1/PRKCA/RELA/TNF	23
hsa05222	Small cell lung cancer	0.12766	92/8149	1.28e-14	1.12e-13	4.59e-14	AKT1/AKT2/BAX/BCL2/CASP3/CDK2/CHUK/CYCS/IKBKB/ITGB1/NFKB1/NOS2/PIK3CA/PIK3CB/PIK3R1/PTGS2/RELA/TP53	18
hsa04380	Osteoclast differentiation	0.141844	128/8149	3.66e-14	3.12e-13	1.28e-13	AKT1/AKT2/CHUK/GRB2/IKBKB/IL1B/MAP2K1/MAP3K14/MAPK1/MAPK10/MAPK14/MAPK3/NFKB1/NOX1/PIK3CA/PIK3CB/PIK3R1/RELA/TGFB1/TNF	20
hsa05010	Alzheimer disease	0.22695	384/8149	4.46e-14	3.69e-13	1.51e-13	ADAM10/AGER/AKT1/AKT2/ATF6/BECN1/BRAF/CAPN1/CASP3/CHUK/CYCS/GAPDH/HSD17B10/IKBKB/IL1B/INSR/MAP2K1/MAPK1/MAPK10/MAPK3/MME/MTOR/NFKB1/NOS1/NOS2/NOX1/PIK3CA/PIK3CB/PIK3R1/PTGS2/RELA/TNF	32
hsa05223	Non-small cell lung cancer	0.113475	72/8149	4.92e-14	3.95e-13	1.61e-13	AKT1/AKT2/BAX/BRAF/EGFR/GRB2/MAP2K1/MAPK1/MAPK3/MET/PIK3CA/PIK3CB/PIK3R1/PRKCA/STAT3/TP53	16
hsa05205	Proteoglycans in cancer	0.170213	205/8149	6.38e-14	4.98e-13	2.03e-13	AKT1/AKT2/BRAF/CASP3/CTSL/EGFR/GRB2/ITGB1/MAP2K1/MAPK1/MAPK14/MAPK3/MET/MTOR/PIK3CA/PIK3CB/PIK3R1/PRKACA/PRKCA/SRC/STAT3/TGFB1/TNF/TP53	24
hsa05214	Glioma	0.113475	75/8149	9.78e-14	7.41e-13	3.03e-13	AKT1/AKT2/BAX/BRAF/EGFR/GRB2/MAP2K1/MAPK1/MAPK3/MTOR/PDGFRB/PIK3CA/PIK3CB/PIK3R1/PRKCA/TP53	16
hsa04722	Neurotrophin signaling pathway	0.134752	119/8149	1.11e-13	8.22e-13	3.36e-13	AKT1/AKT2/BAX/BCL2/BRAF/GRB2/IKBKB/IRAK4/MAP2K1/MAPK1/MAPK10/MAPK14/MAPK3/NFKB1/PIK3CA/PIK3CB/PIK3R1/RELA/TP53	19
hsa04660	T cell receptor signaling pathway	0.12766	104/8149	1.21e-13	8.71e-13	3.56e-13	AKT1/AKT2/CHUK/GRB2/IKBKB/IL10/MAP2K1/MAP3K14/MAPK1/MAPK10/MAPK14/MAPK3/NFKB1/PIK3CA/PIK3CB/PIK3R1/RELA/TNF	18
hsa04936	Alcoholic liver disease	0.141844	142/8149	2.8e-13	1.95e-12	7.97e-13	AKT1/AKT2/CAMKK2/CASP3/CHUK/FASN/IKBKB/IL1B/IRAK4/MAP3K14/MAPK10/MAPK14/NFKB1/PPARA/PPARGC1A/RELA/SCD/SIRT1/SREBF1/TNF	20
hsa04657	IL-17 signaling pathway	0.120567	94/8149	2.86e-13	1.95e-12	7.97e-13	CASP3/CCL2/CHUK/HSP90AA1/IKBKB/IL1B/LCN2/MAPK1/MAPK10/MAPK14/MAPK3/MMP1/MMP3/NFKB1/PTGS2/RELA/TNF	17
hsa05169	Epstein-Barr virus infection	0.163121	202/8149	4.1e-13	2.73e-12	1.11e-12	AKT1/AKT2/BAX/BCL2/CASP3/CDK2/CHUK/CYCS/ICAM1/IKBKB/IRAK4/MAP3K14/MAPK10/MAPK14/NFKB1/PIK3CA/PIK3CB/PIK3R1/RELA/STAT3/TNF/TP53/VIM	23
hsa05208	Chemical carcinogenesis - reactive oxygen species	0.170213	223/8149	4.19e-13	2.73e-12	1.11e-12	AKT1/AKT2/BRAF/CHUK/EGFR/GRB2/HMOX1/IKBKB/MAP2K1/MAP3K14/MAPK1/MAPK10/MAPK14/MAPK3/MET/NFE2L2/NFKB1/NOX1/PIK3CA/PIK3CB/PIK3R1/PTPN1/RELA/SRC	24
hsa04930	Type II diabetes mellitus	0.0921986	46/8149	4.45e-13	2.79e-12	1.14e-12	HK1/HK2/IKBKB/INSR/MAPK1/MAPK10/MAPK3/MTOR/PIK3CA/PIK3CB/PIK3R1/PRKCZ/TNF	13
hsa04920	Adipocytokine signaling pathway	0.106383	69/8149	4.49e-13	2.79e-12	1.14e-12	AKT1/AKT2/CAMKK2/CD36/CHUK/IKBKB/MAPK10/MTOR/NFKB1/PPARA/PPARGC1A/RELA/SLC2A1/STAT3/TNF	15
hsa04917	Prolactin signaling pathway	0.106383	70/8149	5.63e-13	3.42e-12	1.4e-12	AKT1/AKT2/GRB2/MAP2K1/MAPK1/MAPK10/MAPK14/MAPK3/NFKB1/PIK3CA/PIK3CB/PIK3R1/RELA/SRC/STAT3	15
hsa04010	MAPK signaling pathway	0.191489	294/8149	5.81e-13	3.45e-12	1.41e-12	AKT1/AKT2/BRAF/CACNA1H/CASP3/CHUK/EGFR/GRB2/IKBKB/IL1B/INSR/IRAK4/MAP2K1/MAP3K14/MAPK1/MAPK10/MAPK14/MAPK3/MET/NFKB1/PDGFRB/PRKACA/PRKCA/RELA/TGFB1/TNF/TP53	27
hsa04620	Toll-like receptor signaling pathway	0.120567	104/8149	1.61e-12	9.35e-12	3.82e-12	AKT1/AKT2/CHUK/IKBKB/IL1B/IRAK4/MAP2K1/MAPK1/MAPK10/MAPK14/MAPK3/NFKB1/PIK3CA/PIK3CB/PIK3R1/RELA/TNF	17
hsa05235	PD-L1 expression and PD-1 checkpoint pathway in cancer	0.113475	89/8149	1.64e-12	9.35e-12	3.82e-12	AKT1/AKT2/CHUK/EGFR/IKBKB/MAP2K1/MAPK1/MAPK14/MAPK3/MTOR/NFKB1/PIK3CA/PIK3CB/PIK3R1/RELA/STAT3	16
hsa05162	Measles	0.134752	139/8149	2.01e-12	1.11e-11	4.53e-12	AKT1/AKT2/BAX/BCL2/CASP3/CDK2/CHUK/CYCS/IKBKB/IL1B/IRAK4/MAPK10/NFKB1/PIK3CA/PIK3CB/PIK3R1/RELA/STAT3/TP53	19
hsa05133	Pertussis	0.106383	76/8149	2.03e-12	1.11e-11	4.53e-12	CASP1/CASP3/IL10/IL1B/IRAK4/ITGB1/MAPK1/MAPK10/MAPK14/MAPK3/NFKB1/NLRP3/NOS2/RELA/TNF	15
hsa05415	Diabetic cardiomyopathy	0.156028	203/8149	3.84e-12	2.05e-11	8.39e-12	AGER/AKT1/AKT2/CD36/CTSD/GAPDH/GYS1/INSR/MAPK10/MAPK14/MTOR/NFKB1/NOS3/PIK3CA/PIK3CB/PIK3R1/PPARA/PRKCA/PRKCZ/RELA/SLC2A1/TGFB1	22
hsa05225	Hepatocellular carcinoma	0.141844	168/8149	6.98e-12	3.66e-11	1.5e-11	AKT1/AKT2/BAX/BRAF/EGFR/GRB2/GSTP1/HMOX1/MAP2K1/MAPK1/MAPK3/MET/MTOR/NFE2L2/PIK3CA/PIK3CB/PIK3R1/PRKCA/TGFB1/TP53	20
hsa05171	Coronavirus disease - COVID-19	0.163121	232/8149	7.68e-12	3.96e-11	1.62e-11	CASP1/CCL2/CHUK/EGFR/F13A1/IKBKB/IL1B/IRAK4/MAPK1/MAPK10/MAPK14/MAPK3/MMP1/MMP3/NFKB1/NLRP3/PIK3CA/PIK3CB/PIK3R1/PRKCA/RELA/STAT3/TNF	23
hsa04151	PI3K-Akt signaling pathway	0.198582	354/8149	8.01e-12	4.05e-11	1.65e-11	AKT1/AKT2/BCL2/CDK2/CHUK/EGFR/EPO/GRB2/GYS1/HSP90AA1/IKBKB/INSR/ITGB1/MAP2K1/MAPK1/MAPK3/MET/MTOR/NFKB1/NOS3/PDGFRB/PIK3CA/PIK3CB/PIK3CG/PIK3R1/PRKCA/RELA/TP53	28
hsa05170	Human immunodeficiency virus 1 infection	0.156028	212/8149	9.22e-12	4.58e-11	1.87e-11	AKT1/AKT2/BAX/BCL2/CASP3/CHUK/CYCS/IKBKB/IRAK4/MAP2K1/MAPK1/MAPK10/MAPK14/MAPK3/MTOR/NFKB1/PIK3CA/PIK3CB/PIK3R1/PRKCA/RELA/TNF	22
hsa04062	Chemokine signaling pathway	0.148936	192/8149	1.04e-11	5.07e-11	2.07e-11	AKT1/AKT2/BRAF/CCL2/CHUK/CXCR3/GRB2/IKBKB/MAP2K1/MAPK1/MAPK3/NFKB1/PIK3CA/PIK3CB/PIK3CG/PIK3R1/PRKACA/PRKCZ/RELA/SRC/STAT3	21
hsa04012	ErbB signaling pathway	0.106383	85/8149	1.13e-11	5.39e-11	2.2e-11	AKT1/AKT2/BRAF/EGFR/GRB2/MAP2K1/MAPK1/MAPK10/MAPK3/MTOR/PIK3CA/PIK3CB/PIK3R1/PRKCA/SRC	15
hsa05213	Endometrial cancer	0.0921986	58/8149	1.16e-11	5.44e-11	2.23e-11	AKT1/AKT2/BAX/BRAF/EGFR/GRB2/MAP2K1/MAPK1/MAPK3/PIK3CA/PIK3CB/PIK3R1/TP53	13
hsa05218	Melanoma	0.0992908	72/8149	1.43e-11	6.54e-11	2.67e-11	AKT1/AKT2/BAX/BRAF/EGFR/MAP2K1/MAPK1/MAPK3/MET/PDGFRB/PIK3CA/PIK3CB/PIK3R1/TP53	14
hsa04932	Non-alcoholic fatty liver disease	0.134752	155/8149	1.45e-11	6.54e-11	2.67e-11	AKT1/AKT2/BAX/CASP3/CYCS/IKBKB/IL1B/INSR/MAPK10/MAPK14/NFKB1/PIK3CA/PIK3CB/PIK3R1/PPARA/RELA/SREBF1/TGFB1/TNF	19
hsa04370	VEGF signaling pathway	0.0921986	59/8149	1.46e-11	6.54e-11	2.67e-11	AKT1/AKT2/MAP2K1/MAPK1/MAPK14/MAPK3/NOS3/PIK3CA/PIK3CB/PIK3R1/PRKCA/PTGS2/SRC	13
hsa04211	Longevity regulating pathway	0.106383	89/8149	2.25e-11	9.92e-11	4.05e-11	AKT1/AKT2/BAX/CAMKK2/INSR/MTOR/NFKB1/PIK3CA/PIK3CB/PIK3R1/PPARGC1A/PRKACA/RELA/SIRT1/TP53	15
hsa05166	Human T-cell leukemia virus 1 infection	0.156028	222/8149	2.32e-11	1.01e-10	4.11e-11	AKT1/AKT2/BAX/CDK2/CHUK/ICAM1/IKBKB/MAP2K1/MAP3K14/MAPK1/MAPK10/MAPK3/NFKB1/PIK3CA/PIK3CB/PIK3R1/PRKACA/RELA/SLC2A1/TGFB1/TNF/TP53	22
hsa05152	Tuberculosis	0.141844	180/8149	2.53e-11	1.08e-10	4.41e-11	AKT1/AKT2/BAX/BCL2/CASP3/CTSD/CYCS/IL10/IL1B/IRAK4/MAPK1/MAPK10/MAPK14/MAPK3/NFKB1/NOS2/RELA/SRC/TGFB1/TNF	20
hsa05226	Gastric cancer	0.12766	149/8149	6.66e-11	2.8e-10	1.14e-10	AKT1/AKT2/BAX/BCL2/BRAF/CDK2/EGFR/GRB2/MAP2K1/MAPK1/MAPK3/MET/MTOR/PIK3CA/PIK3CB/PIK3R1/TGFB1/TP53	18
hsa05207	Chemical carcinogenesis - receptor activation	0.148936	212/8149	6.98e-11	2.89e-10	1.18e-10	AKT1/AKT2/BCL2/EGFR/GRB2/HSP90AA1/KLF5/MAP2K1/MAPK1/MAPK3/MTOR/NFKB1/PIK3CA/PIK3CB/PIK3R1/PPARA/PRKACA/PRKCA/RELA/SRC/STAT3	21
hsa05206	MicroRNAs in cancer	0.177305	310/8149	8.18e-11	3.33e-10	1.36e-10	ABCC1/BCL2/CASP3/DNMT1/EGFR/GLS/GRB2/HMOX1/IKBKB/MAP2K1/MAPK1/MAPK3/MET/MTOR/NFKB1/PDGFRB/PIK3CA/PIK3CB/PIK3R1/PRKCA/PTGS2/SIRT1/STAT3/TP53/VIM	25
hsa04664	Fc epsilon RI signaling pathway	0.0921986	68/8149	9.92e-11	3.98e-10	1.63e-10	AKT1/AKT2/GRB2/MAP2K1/MAPK1/MAPK10/MAPK14/MAPK3/PIK3CA/PIK3CB/PIK3R1/PRKCA/TNF	13
hsa05211	Renal cell carcinoma	0.0921986	69/8149	1.2e-10	4.77e-10	1.95e-10	AKT1/AKT2/BRAF/GRB2/MAP2K1/MAPK1/MAPK3/MET/PIK3CA/PIK3CB/PIK3R1/SLC2A1/TGFB1	13
hsa04152	AMPK signaling pathway	0.113475	120/8149	1.84e-10	7.16e-10	2.93e-10	AKT1/AKT2/CAMKK2/CD36/CFTR/FASN/GYS1/INSR/MTOR/PIK3CA/PIK3CB/PIK3R1/PPARGC1A/SCD/SIRT1/SREBF1	16
hsa04140	Autophagy - animal	0.120567	141/8149	2.42e-10	9.31e-10	3.8e-10	AKT1/AKT2/BCL2/BECN1/CAMKK2/CTSD/CTSL/HMGB1/MAP2K1/MAPK1/MAPK10/MAPK3/MTOR/PIK3CA/PIK3CB/PIK3R1/PRKACA	17
hsa01524	Platinum drug resistance	0.0921986	73/8149	2.53e-10	9.61e-10	3.93e-10	AKT1/AKT2/BAX/BCL2/CASP3/CYCS/GSTP1/MAPK1/MAPK3/PIK3CA/PIK3CB/PIK3R1/TP53	13
hsa04611	Platelet activation	0.113475	124/8149	3.03e-10	1.13e-09	4.63e-10	AKT1/AKT2/ITGB1/MAPK1/MAPK14/MAPK3/NOS3/P2RY12/PIK3CA/PIK3CB/PIK3CG/PIK3R1/PRKACA/PRKCZ/PTGS1/SRC	16
hsa05165	Human papillomavirus infection	0.177305	331/8149	3.33e-10	1.23e-09	5.03e-10	AKT1/AKT2/BAX/CASP3/CDK2/CHUK/EGFR/GRB2/IKBKB/ITGB1/MAP2K1/MAPK1/MAPK3/MTOR/NFKB1/PDGFRB/PIK3CA/PIK3CB/PIK3R1/PRKACA/PRKCZ/PTGS2/RELA/TNF/TP53	25
hsa04015	Rap1 signaling pathway	0.141844	210/8149	4.2e-10	1.53e-09	6.25e-10	ADORA2A/AKT1/AKT2/BRAF/CNR1/EGFR/INSR/ITGB1/MAP2K1/MAPK1/MAPK14/MAPK3/MET/PDGFRB/PIK3CA/PIK3CB/PIK3R1/PRKCA/PRKCZ/SRC	20
hsa05140	Leishmaniasis	0.0921986	77/8149	5.09e-10	1.83e-09	7.47e-10	IL10/IL1B/IRAK4/ITGB1/MAPK1/MAPK14/MAPK3/NFKB1/NOS2/PTGS2/RELA/TGFB1/TNF	13
hsa05130	Pathogenic Escherichia coli infection	0.134752	197/8149	9.65e-10	3.42e-09	1.4e-09	BAX/CASP1/CASP3/CHUK/CYCS/GAPDH/IKBKB/IL1B/IRAK4/ITGB1/MAPK1/MAPK10/MAPK14/MAPK3/NFKB1/NLRP3/RELA/SRC/TNF	19
hsa05231	Choline metabolism in cancer	0.0992908	98/8149	1.06e-09	3.71e-09	1.52e-09	AKT1/AKT2/EGFR/GRB2/MAP2K1/MAPK1/MAPK10/MAPK3/MTOR/PDGFRB/PIK3CA/PIK3CB/PIK3R1/PRKCA	14
hsa04662	B cell receptor signaling pathway	0.0921986	82/8149	1.15e-09	3.97e-09	1.62e-09	AKT1/AKT2/CHUK/GRB2/IKBKB/MAP2K1/MAPK1/MAPK3/NFKB1/PIK3CA/PIK3CB/PIK3R1/RELA	13
hsa04218	Cellular senescence	0.120567	156/8149	1.2e-09	4.09e-09	1.67e-09	AKT1/AKT2/CAPN1/CDK2/MAP2K1/MAPK1/MAPK14/MAPK3/MTOR/NFKB1/PIK3CA/PIK3CB/PIK3R1/RELA/SIRT1/TGFB1/TP53	17
hsa04915	Estrogen signaling pathway	0.113475	138/8149	1.52e-09	5.13e-09	2.1e-09	AKT1/AKT2/BCL2/CTSD/EGFR/GRB2/HSP90AA1/MAP2K1/MAPK1/MAPK3/NOS3/PIK3CA/PIK3CB/PIK3R1/PRKACA/SRC	16
hsa04935	Growth hormone synthesis, secretion and action	0.106383	119/8149	1.57e-09	5.23e-09	2.14e-09	AKT1/AKT2/GRB2/MAP2K1/MAPK1/MAPK10/MAPK14/MAPK3/MTOR/PIK3CA/PIK3CB/PIK3R1/PRKACA/PRKCA/STAT3	15
hsa04914	Progesterone-mediated oocyte maturation	0.0992908	102/8149	1.82e-09	6e-09	2.45e-09	AKT1/AKT2/BRAF/CDK2/HSP90AA1/MAP2K1/MAPK1/MAPK10/MAPK14/MAPK3/PIK3CA/PIK3CB/PIK3R1/PRKACA	14
hsa04919	Thyroid hormone signaling pathway	0.106383	121/8149	1.99e-09	6.47e-09	2.65e-09	AKT1/AKT2/MAP2K1/MAPK1/MAPK3/MTOR/PIK3CA/PIK3CB/PIK3R1/PRKACA/PRKCA/SLC2A1/SRC/THRA/TP53	15
hsa05120	Epithelial cell signaling in Helicobacter pylori infection	0.0851064	70/8149	2.03e-09	6.51e-09	2.66e-09	ADAM10/CASP3/CHUK/EGFR/IKBKB/MAP3K14/MAPK10/MAPK14/MET/NFKB1/RELA/SRC	12
hsa04014	Ras signaling pathway	0.141844	235/8149	3.07e-09	9.75e-09	3.98e-09	AKT1/AKT2/CHUK/EGFR/GRB2/IKBKB/INSR/MAP2K1/MAPK1/MAPK10/MAPK3/MET/NFKB1/PDGFRB/PIK3CA/PIK3CB/PIK3R1/PRKACA/PRKCA/RELA	20
hsa04613	Neutrophil extracellular trap formation	0.12766	190/8149	3.69e-09	1.16e-08	4.74e-09	AGER/AKT1/AKT2/CASP1/HMGB1/MAP2K1/MAPK1/MAPK14/MAPK3/MPO/MTOR/NFKB1/PIK3CA/PIK3CB/PIK3R1/PRKCA/RELA/SRC	18
hsa04973	Carbohydrate digestion and absorption	0.070922	47/8149	5.24e-09	1.62e-08	6.64e-09	AKT1/AKT2/HK1/HK2/MGAM/PIK3CA/PIK3CB/PIK3R1/SI/SLC5A1	10
hsa04510	Focal adhesion	0.12766	201/8149	9.08e-09	2.78e-08	1.14e-08	AKT1/AKT2/BCL2/BRAF/EGFR/GRB2/ITGB1/MAP2K1/MAPK1/MAPK10/MAPK3/MET/PDGFRB/PIK3CA/PIK3CB/PIK3R1/PRKCA/SRC	18
hsa04150	mTOR signaling pathway	0.113475	156/8149	9.25e-09	2.81e-08	1.15e-08	AKT1/AKT2/BRAF/CHUK/GRB2/IKBKB/INSR/MAP2K1/MAPK1/MAPK3/MTOR/PIK3CA/PIK3CB/PIK3R1/PRKCA/TNF	16
hsa05144	Malaria	0.070922	50/8149	9.94e-09	2.98e-08	1.22e-08	CCL2/CD36/ICAM1/IL10/IL1B/MET/SELE/TGFB1/TNF/VCAM1	10
hsa04371	Apelin signaling pathway	0.106383	139/8149	1.38e-08	4.1e-08	1.68e-08	ACTA2/AKT1/AKT2/BECN1/MAP2K1/MAPK1/MAPK3/MTOR/NOS1/NOS2/NOS3/PIK3CG/PLAT/PPARGC1A/PRKACA	15
hsa05146	Amoebiasis	0.0921986	102/8149	1.79e-08	5.26e-08	2.15e-08	CASP3/IL10/IL1B/NFKB1/NOS2/PIK3CA/PIK3CB/PIK3R1/PRKACA/PRKCA/RELA/TGFB1/TNF	13
hsa04923	Regulation of lipolysis in adipocytes	0.070922	56/8149	3.15e-08	9.16e-08	3.74e-08	AKT1/AKT2/FABP4/INSR/PIK3CA/PIK3CB/PIK3R1/PRKACA/PTGS1/PTGS2	10
hsa04072	Phospholipase D signaling pathway	0.106383	148/8149	3.26e-08	9.36e-08	3.83e-08	AKT1/AKT2/EGFR/GRB2/INSR/MAP2K1/MAPK1/MAPK3/MTOR/PDGFRB/PIK3CA/PIK3CB/PIK3CG/PIK3R1/PRKCA	15
hsa04659	Th17 cell differentiation	0.0921986	108/8149	3.61e-08	1.03e-07	4.2e-08	CHUK/HSP90AA1/IKBKB/IL1B/MAPK1/MAPK10/MAPK14/MAPK3/MTOR/NFKB1/RELA/STAT3/TGFB1	13
hsa04725	Cholinergic synapse	0.0921986	113/8149	6.25e-08	1.76e-07	7.19e-08	ACHE/AKT1/AKT2/BCL2/MAP2K1/MAPK1/MAPK3/PIK3CA/PIK3CB/PIK3CG/PIK3R1/PRKACA/PRKCA	13
hsa04621	NOD-like receptor signaling pathway	0.113475	184/8149	9.74e-08	2.71e-07	1.11e-07	BCL2/CASP1/CCL2/CHUK/HSP90AA1/IKBKB/IL1B/IRAK4/MAPK1/MAPK10/MAPK14/MAPK3/NFKB1/NLRP3/RELA/TNF	16
hsa04929	GnRH secretion	0.070922	64/8149	1.19e-07	3.29e-07	1.34e-07	AKT1/AKT2/CACNA1H/MAP2K1/MAPK1/MAPK3/PIK3CA/PIK3CB/PIK3R1/PRKCA	10
hsa05022	Pathways of neurodegeneration - multiple diseases	0.184397	476/8149	1.28e-07	3.51e-07	1.43e-07	AGER/ATF6/BAX/BCL2/BECN1/BRAF/CAPN1/CASP3/CYCS/HSD17B10/HSPA5/IL1B/MAP2K1/MAPK1/MAPK10/MAPK14/MAPK3/MTOR/NFKB1/NOS1/NOS2/NOX1/PRKCA/PTGS2/RELA/TNF	26
hsa04960	Aldosterone-regulated sodium reabsorption	0.0567376	37/8149	1.66e-07	4.5e-07	1.84e-07	INSR/MAPK1/MAPK3/NR3C2/PIK3CA/PIK3CB/PIK3R1/PRKCA	8
hsa04064	NF-kappa B signaling pathway	0.0851064	104/8149	2e-07	5.34e-07	2.18e-07	BCL2/CHUK/ICAM1/IKBKB/IL1B/IRAK4/MAP3K14/NFKB1/PTGS2/RELA/TNF/VCAM1	12
hsa05224	Breast cancer	0.0992908	147/8149	2.1e-07	5.58e-07	2.28e-07	AKT1/AKT2/BAX/BRAF/EGFR/GRB2/MAP2K1/MAPK1/MAPK3/MTOR/PIK3CA/PIK3CB/PIK3R1/TP53	14
hsa05219	Bladder cancer	0.0567376	41/8149	3.89e-07	1.02e-06	4.17e-07	BRAF/EGFR/MAP2K1/MAPK1/MAPK3/MMP1/SRC/TP53	8
hsa01523	Antifolate resistance	0.0496454	30/8149	5.84e-07	1.52e-06	6.2e-07	ABCC1/CHUK/IKBKB/IL1B/NFKB1/RELA/TNF	7
hsa04213	Longevity regulating pathway - multiple species	0.0638298	62/8149	1e-06	2.58e-06	1.05e-06	AKT1/AKT2/INSR/MTOR/PIK3CA/PIK3CB/PIK3R1/PRKACA/SIRT1	9
hsa04024	cAMP signaling pathway	0.113475	221/8149	1.19e-06	3.03e-06	1.24e-06	ADORA2A/AKT1/AKT2/BRAF/CFTR/MAP2K1/MAPK1/MAPK10/MAPK3/NFKB1/PIK3CA/PIK3CB/PIK3R1/PPARA/PRKACA/RELA	16
hsa04922	Glucagon signaling pathway	0.0780142	107/8149	2.11e-06	5.34e-06	2.18e-06	AKT1/AKT2/GYS1/LDHA/PPARA/PPARGC1A/PRKACA/PYGL/PYGM/SIRT1/SLC2A1	11
hsa05203	Viral carcinogenesis	0.106383	204/8149	2.16e-06	5.41e-06	2.21e-06	BAX/CASP3/CDK2/GRB2/MAPK1/MAPK3/NFKB1/PIK3CA/PIK3CB/PIK3R1/PRKACA/RELA/SRC/STAT3/TP53	15
hsa00500	Starch and sucrose metabolism	0.0496454	36/8149	2.19e-06	5.45e-06	2.23e-06	GYS1/HK1/HK2/MGAM/PYGL/PYGM/SI	7
hsa04650	Natural killer cell mediated cytotoxicity	0.0851064	131/8149	2.46e-06	6.05e-06	2.47e-06	BRAF/CASP3/GRB2/ICAM1/MAP2K1/MAPK1/MAPK3/PIK3CA/PIK3CB/PIK3R1/PRKCA/TNF	12
hsa05143	African trypanosomiasis	0.0496454	37/8149	2.67e-06	6.5e-06	2.66e-06	ICAM1/IL10/IL1B/PRKCA/SELE/TNF/VCAM1	7
hsa04217	Necroptosis	0.0921986	159/8149	3.32e-06	8.03e-06	3.28e-06	BAX/BCL2/CAPN1/CASP1/HMGB1/HSP90AA1/IL1B/MAPK10/NLRP3/PYGL/PYGM/STAT3/TNF	13
hsa04630	JAK-STAT signaling pathway	0.0921986	162/8149	4.09e-06	9.81e-06	4.01e-06	AKT1/AKT2/BCL2/EGFR/EPO/GRB2/IL10/MTOR/PDGFRB/PIK3CA/PIK3CB/PIK3R1/STAT3	13
hsa04912	GnRH signaling pathway	0.070922	93/8149	4.15e-06	9.86e-06	4.03e-06	EGFR/GRB2/MAP2K1/MAPK1/MAPK10/MAPK14/MAPK3/PRKACA/PRKCA/SRC	10
hsa04215	Apoptosis - multiple species	0.0425532	32/8149	1.51e-05	3.55e-05	1.45e-05	BAX/BCL2/BECN1/CASP3/CYCS/MAPK10	6
hsa04540	Gap junction	0.0638298	88/8149	1.93e-05	4.5e-05	1.84e-05	EGFR/GRB2/MAP2K1/MAPK1/MAPK3/PDGFRB/PRKACA/PRKCA/SRC	9
hsa04726	Serotonergic synapse	0.070922	115/8149	2.77e-05	6.41e-05	2.62e-05	BRAF/CASP3/MAP2K1/MAPK1/MAPK3/PRKACA/PRKCA/PTGS1/PTGS2/SLC6A4	10
hsa00220	Arginine biosynthesis	0.035461	22/8149	3e-05	6.88e-05	2.81e-05	GLS/GPT/NOS1/NOS2/NOS3	5
hsa04550	Signaling pathways regulating pluripotency of stem cells	0.0780142	143/8149	3.46e-05	7.87e-05	3.22e-05	AKT1/AKT2/GRB2/MAP2K1/MAPK1/MAPK14/MAPK3/PIK3CA/PIK3CB/PIK3R1/STAT3	11
hsa05216	Thyroid cancer	0.0425532	37/8149	3.61e-05	8.13e-05	3.32e-05	BAX/BRAF/MAP2K1/MAPK1/MAPK3/TP53	6
hsa04666	Fc gamma R-mediated phagocytosis	0.0638298	97/8149	4.23e-05	9.46e-05	3.87e-05	AKT1/AKT2/MAP2K1/MAPK1/MAPK3/PIK3CA/PIK3CB/PIK3R1/PRKCA	9
hsa04750	Inflammatory mediator regulation of TRP channels	0.0638298	98/8149	4.59e-05	0.000101845	4.16e-05	IL1B/MAPK10/MAPK14/PIK3CA/PIK3CB/PIK3R1/PRKACA/PRKCA/SRC	9
hsa05134	Legionellosis	0.0496454	57/8149	5.13e-05	0.00011305	4.62e-05	CASP1/CASP3/CYCS/IL1B/NFKB1/RELA/TNF	7
hsa04921	Oxytocin signaling pathway	0.0780142	154/8149	6.84e-05	0.000149478	6.11e-05	CAMKK2/EGFR/MAP2K1/MAPK1/MAPK3/NOS3/PIK3CG/PRKACA/PRKCA/PTGS2/SRC	11
hsa05321	Inflammatory bowel disease	0.0496454	65/8149	0.000120506	0.000261095	0.000106713	IL10/IL1B/NFKB1/RELA/STAT3/TGFB1/TNF	7
hsa00052	Galactose metabolism	0.035461	31/8149	0.000170832	0.000367222	0.000150089	GLB1/HK1/HK2/MGAM/SI	5
hsa05017	Spinocerebellar ataxia	0.070922	143/8149	0.00017603	0.000375439	0.000153447	AKT1/AKT2/BECN1/CYCS/MAPK10/MTOR/PIK3CA/PIK3CB/PIK3R1/PRKCA	10
hsa04658	Th1 and Th2 cell differentiation	0.0567376	92/8149	0.000180215	0.000381385	0.000155878	CHUK/IKBKB/MAPK1/MAPK10/MAPK14/MAPK3/NFKB1/RELA	8
hsa04622	RIG-I-like receptor signaling pathway	0.0496454	70/8149	0.000193105	0.000404991	0.000165526	CHUK/IKBKB/MAPK10/MAPK14/NFKB1/RELA/TNF	7
hsa05323	Rheumatoid arthritis	0.0567376	93/8149	0.000194337	0.000404991	0.000165526	CCL2/CTSL/ICAM1/IL1B/MMP1/MMP3/TGFB1/TNF	8
hsa04520	Adherens junction	0.0496454	71/8149	0.00021117	0.000436737	0.000178501	EGFR/INSR/MAPK1/MAPK3/MET/PTPN1/SRC	7
hsa05020	Prion disease	0.0992908	273/8149	0.000256243	0.000525973	0.000214973	BAX/CASP3/CYCS/HSPA5/IL1B/MAPK1/MAPK10/MAPK14/MAPK3/PIK3CA/PIK3CB/PIK3R1/PRKACA/TNF	14
hsa05168	Herpes simplex virus 1 infection	0.141844	495/8149	0.00031341	0.000638515	0.00026097	AKT1/AKT2/BAX/BCL2/CASP3/CCL2/CHUK/CYCS/IKBKB/IL1B/IRAK4/MTOR/NFKB1/PIK3CA/PIK3CB/PIK3R1/RELA/SRC/TNF/TP53	20
hsa04928	Parathyroid hormone synthesis, secretion and action	0.0567376	106/8149	0.000476647	0.000963886	0.000393954	BCL2/BRAF/EGFR/MAP2K1/MAPK1/MAPK3/PRKACA/PRKCA	8
hsa04730	Long-term depression	0.0425532	60/8149	0.000560316	0.00112475	0.000459702	BRAF/MAP2K1/MAPK1/MAPK3/NOS1/PRKCA	6
hsa04623	Cytosolic DNA-sensing pathway	0.0425532	63/8149	0.00072887	0.00145242	0.000593624	CASP1/CHUK/IKBKB/IL1B/NFKB1/RELA	6
hsa04670	Leukocyte transendothelial migration	0.0567376	114/8149	0.000774704	0.00153257	0.000626382	ICAM1/ITGB1/MAPK14/PIK3CA/PIK3CB/PIK3R1/PRKCA/VCAM1	8
hsa04020	Calcium signaling pathway	0.0851064	240/8149	0.00089436	0.00175655	0.000717926	ADORA2A/CACNA1H/CYSLTR2/EGFR/MET/NOS1/NOS2/NOS3/P2RX4/PDGFRB/PRKACA/PRKCA	12
hsa04720	Long-term potentiation	0.0425532	67/8149	0.00101173	0.00197287	0.000806339	BRAF/MAP2K1/MAPK1/MAPK3/PRKACA/PRKCA	6
hsa04723	Retrograde endocannabinoid signaling	0.0638298	148/8149	0.0010297	0.00199368	0.000814846	CNR1/FAAH/MAPK1/MAPK10/MAPK14/MAPK3/PRKACA/PRKCA/PTGS2	9
hsa04261	Adrenergic signaling in cardiomyocytes	0.0638298	150/8149	0.0011324	0.00217707	0.000889799	AKT1/AKT2/BCL2/MAPK1/MAPK14/MAPK3/PIK3CG/PRKACA/PRKCA	9
hsa04360	Axon guidance	0.070922	182/8149	0.0011892	0.00227029	0.000927898	ITGB1/MAPK1/MAPK3/MET/PIK3CA/PIK3CB/PIK3R1/PRKCA/PRKCZ/SRC	10
hsa04810	Regulation of actin cytoskeleton	0.0780142	218/8149	0.00136191	0.00258195	0.00105528	BRAF/EGFR/ITGB1/MAP2K1/MAPK1/MAPK3/PDGFRB/PIK3CA/PIK3CB/PIK3R1/SRC	11
hsa04070	Phosphatidylinositol signaling system	0.0496454	97/8149	0.00140513	0.00264552	0.00108126	PIK3C2A/PIK3C2B/PIK3C2G/PIK3CA/PIK3CB/PIK3R1/PRKCA	7
hsa04934	Cushing syndrome	0.0638298	155/8149	0.00142579	0.00266603	0.00108964	BRAF/CACNA1H/CDK2/EGFR/MAP2K1/MAPK1/MAPK3/PDE11A/PRKACA	9
hsa00562	Inositol phosphate metabolism	0.0425532	73/8149	0.00158574	0.00292504	0.0011955	PIK3C2A/PIK3C2B/PIK3C2G/PIK3CA/PIK3CB/PIK3CG	6
hsa04115	p53 signaling pathway	0.0425532	73/8149	0.00158574	0.00292504	0.0011955	BAX/BCL2/CASP3/CDK2/CYCS/TP53	6
hsa03320	PPAR signaling pathway	0.0425532	75/8149	0.00182358	0.0033412	0.0013656	CD36/FABP4/MMP1/PLIN2/PPARA/SCD	6
hsa05100	Bacterial invasion of epithelial cells	0.0425532	77/8149	0.00208757	0.00379937	0.00155286	ITGB1/MET/PIK3CA/PIK3CB/PIK3R1/SRC	6
hsa04270	Vascular smooth muscle contraction	0.0567376	134/8149	0.00219716	0.00397236	0.00162356	ACTA2/ADORA2A/BRAF/MAP2K1/MAPK1/MAPK3/PRKACA/PRKCA	8
hsa04022	cGMP-PKG signaling pathway	0.0638298	167/8149	0.00238378	0.00428139	0.00174987	AKT1/AKT2/INSR/MAP2K1/MAPK1/MAPK3/NOS3/PDE5A/PIK3CG	9
hsa05014	Amyotrophic lateral sclerosis	0.0992908	364/8149	0.00408229	0.00728408	0.00297711	ATF6/BAX/BCL2/BECN1/CASP1/CASP3/CYCS/HSPA5/MAPK14/MTOR/NOS1/NOS2/TNF/TP53	14
hsa05034	Alcoholism	0.0638298	187/8149	0.00505485	0.00896088	0.00366244	ADORA2A/BRAF/CAMKK2/GRB2/MAP2K1/MAPK1/MAPK3/PRKACA/SLC29A1	9
hsa05202	Transcriptional misregulation in cancer	0.0638298	193/8149	0.00619562	0.0109123	0.00446	BAX/MET/MMP3/MPO/NFKB1/PLAT/RELA/TP53/WT1	9
hsa04713	Circadian entrainment	0.0425532	97/8149	0.00657052	0.0114984	0.00469957	CACNA1H/MAPK1/MAPK3/NOS1/PRKACA/PRKCA	6
hsa04137	Mitophagy - animal	0.035461	72/8149	0.00798946	0.0138925	0.00567806	BECN1/MAPK10/RELA/SRC/TP53	5
hsa04141	Protein processing in endoplasmic reticulum	0.0567376	171/8149	0.0095115	0.0164344	0.00671698	ATF6/BAX/BCL2/CAPN1/HSP90AA1/HSPA5/MAPK10/NFE2L2	8
hsa05012	Parkinson disease	0.070922	266/8149	0.0168537	0.0289375	0.0118272	ADORA2A/ATF6/BAX/CASP3/CYCS/HSPA5/MAPK10/NFE2L2/PRKACA/TP53	10
hsa00760	Nicotinate and nicotinamide metabolism	0.0212766	36/8149	0.0238768	0.0407399	0.016651	NT5E/SIRT1/SIRT2	3
hsa04114	Oocyte meiosis	0.0425532	131/8149	0.0258826	0.0438879	0.0179376	CDK2/MAP2K1/MAPK1/MAPK14/MAPK3/PRKACA	6
hsa04728	Dopaminergic synapse	0.0425532	132/8149	0.0267423	0.0450658	0.018419	AKT1/AKT2/MAPK10/MAPK14/PRKACA/PRKCA	6
hsa04640	Hematopoietic cell lineage	0.035461	99/8149	0.0282799	0.0473327	0.0193455	CD36/EPO/IL1B/MME/TNF	5
hsa00010	Glycolysis / Gluconeogenesis	0.0283688	67/8149	0.0284343	0.0473327	0.0193455	GAPDH/HK1/HK2/LDHA	4
hsa04916	Melanogenesis	0.035461	101/8149	0.0304829	0.0504354	0.0206136	MAP2K1/MAPK1/MAPK3/PRKACA/PRKCA	5
hsa04612	Antigen processing and presentation	0.0283688	78/8149	0.0458393	0.0753863	0.0308114	CTSL/HSP90AA1/HSPA5/TNF	4
hsa04724	Glutamatergic synapse	0.035461	114/8149	0.0474158	0.0775121	0.0316803	GLS/MAPK1/MAPK3/PRKACA/PRKCA	5
